# Supplementary material for: Tumor mutational burden assessment and standardized bioinformatics approach using custom NGS panels in clinical routine
Source: BMC Biol. 2024 Feb 20;22:43. doi: 10.1186/s12915-024-01839-8 (PMC10880437; doi:10.1186/s12915-024-01839-8)
Supplement: Supplementary file 1 — Additional file 1: Table S1. Detailed TMB score variation according to variant allele frequency (VAF) cut-off and to sample type (FFPE or frozen). Table S2. Detailed TMB evaluation across the 685 contributive tumor samples. FFPE = Formalin-Fixed Paraffin-Embedded; mut = mutated; WT = Wild-Type; MSS = MicroSatellite Stable; MSI = MicroSatellite Instable; SCC = Squamous Cell Carcinoma; CNS = Central Nervous System; HNSCC = Head and Neck Squamous Cell Carcinoma; ACUP = AdenoCarcinoma of Unknown Primary; UCNT = Undifferentiated Carcinoma of Nasopharyngeal Type; GIST = Gastrointestinal Stromal Tumor. Table S3. Focus on TMB high cases including the evaluation of MSI score, MMR-related gene mutations, and MMR-related mutational signatures. * : pathogenic variants (with an allelic ratio ≥10%) among 3 candidate genes implicated in DNA damage repair (i.e., TP53, PTEN, and ARID1A). MSS = MicroSatellite Stable; MMR = MisMatch Repair. Table S4. MMR genes mutational variants detected in 3 samples with high TMB. MMR = MisMatch Repair; MSI = MicroSatellite Instable. [file 12915_2024_1839_MOESM1_ESM.zip]

Archive with 4 entries (4 files):
- Table S1_12052023.xlsx
- Table S2_31012024.xlsx
- Table S3_12052023.xlsx
- Table S4_12052023.xlsx
