# Supplementary material for: Tumor mutational burden assessment and standardized bioinformatics approach using custom NGS panels in clinical routine
Source: BMC Biol. 2024 Feb 20;22:43. doi: 10.1186/s12915-024-01839-8 (PMC10880437; doi:10.1186/s12915-024-01839-8)
Supplement: Supplementary file 1 — Additional file 1: Table S1. Detailed TMB score variation according to variant allele frequency (VAF) cut-off and to sample type (FFPE or frozen). Table S2. Detailed TMB evaluation across the 685 contributive tumor samples. FFPE = Formalin-Fixed Paraffin-Embedded; mut = mutated; WT = Wild-Type; MSS = MicroSatellite Stable; MSI = MicroSatellite Instable; SCC = Squamous Cell Carcinoma; CNS = Central Nervous System; HNSCC = Head and Neck Squamous Cell Carcinoma; ACUP = AdenoCarcinoma of Unknown Primary; UCNT = Undifferentiated Carcinoma of Nasopharyngeal Type; GIST = Gastrointestinal Stromal Tumor. Table S3. Focus on TMB high cases including the evaluation of MSI score, MMR-related gene mutations, and MMR-related mutational signatures. * : pathogenic variants (with an allelic ratio ≥10%) among 3 candidate genes implicated in DNA damage repair (i.e., TP53, PTEN, and ARID1A). MSS = MicroSatellite Stable; MMR = MisMatch Repair. Table S4. MMR genes mutational variants detected in 3 samples with high TMB. MMR = MisMatch Repair; MSI = MicroSatellite Instable. [file 12915_2024_1839_MOESM1_ESM.zip › Table S1_12052023.xlsx]

## Sheet: Supp Table S1
Table S1: Detailed TMB score variation according to variant allele frequency (VAF) cut-off and to sample type (FFPE or frozen)
	Repartition of FFPE samples among TMB values ranges										Repartition of Frozen samples among TMB values ranges
	FFPE_TMB [0-10[		FFPE_ TMB [10-30[		FFPE_TMB [30-50[		FFPE_TMB [50-100[		FFPE_TMB [100-[		frozen_TMB [0-10[		frozen_TMB [10-30[		frozen_TMB [30-50[		frozen_TMB [50-100[		frozen_TMB [100-[
VAF	no. of samples	% of samples	no. of samples	% of samples	no. of samples	% of samples	no. of samples	% of samples	no. of samples	% of samples	no. of samples	% of samples	no. of samples	% of samples	no. of samples	% of samples	no. of samples	% of samples	no. of samples	% of samples
3	15	4.14	179	49.45	37	10.22	35	9.67	96	26.52	63	21.65	209	71.82	5	1.72	7	2.41	7	2.41
4	62	17.13	190	52.49	26	7.18	23	6.35	61	16.85	117	40.21	162	55.67	5	1.72	4	1.37	3	1.03
5	114	31.49	168	46.41	19	5.25	17	4.7	44	12.15	147	50.52	135	46.39	5	1.72	1	0.34	3	1.03
6	149	41.16	150	41.44	15	4.14	15	4.14	33	9.12	173	59.45	111	38.14	3	1.03	2	0.69	2	0.69
7	179	49.45	130	35.91	18	4.97	11	3.04	24	6.63	185	63.57	100	34.36	3	1.03	2	0.69	1	0.34
8	193	53.31	131	36.19	9	2.49	14	3.87	15	4.14	194	66.67	91	31.27	5	1.72	0	0	1	0.34
9	214	59.12	115	31.77	10	2.76	11	3.04	12	3.31	203	69.76	83	28.52	4	1.37	0	0	1	0.34
10	236	65.19	101	27.9	10	2.76	4	1.1	11	3.04	209	71.82	79	27.15	2	0.69	0	0	1	0.34
11	244	67.4	99	27.35	6	1.66	4	1.1	9	2.49	222	76.29	66	22.68	2	0.69	0	0	1	0.34
12	249	68.78	98	27.07	4	1.1	3	0.83	8	2.21	226	77.66	62	21.31	2	0.69	0	0	1	0.34
13	260	71.82	88	24.31	4	1.1	4	1.1	6	1.66	229	78.69	59	20.27	2	0.69	0	0	1	0.34
14	269	74.31	81	22.38	3	0.83	5	1.38	4	1.1	234	80.41	54	18.56	2	0.69	0	0	1	0.34
15	275	75.97	76	20.99	4	1.1	6	1.66	1	0.28	238	81.79	50	17.18	2	0.69	0	0	1	0.34
