# Supplementary material for: Tumor mutational burden assessment and standardized bioinformatics approach using custom NGS panels in clinical routine
Source: BMC Biol. 2024 Feb 20;22:43. doi: 10.1186/s12915-024-01839-8 (PMC10880437; doi:10.1186/s12915-024-01839-8)
Supplement: Supplementary file 1 — Additional file 1: Table S1. Detailed TMB score variation according to variant allele frequency (VAF) cut-off and to sample type (FFPE or frozen). Table S2. Detailed TMB evaluation across the 685 contributive tumor samples. FFPE = Formalin-Fixed Paraffin-Embedded; mut = mutated; WT = Wild-Type; MSS = MicroSatellite Stable; MSI = MicroSatellite Instable; SCC = Squamous Cell Carcinoma; CNS = Central Nervous System; HNSCC = Head and Neck Squamous Cell Carcinoma; ACUP = AdenoCarcinoma of Unknown Primary; UCNT = Undifferentiated Carcinoma of Nasopharyngeal Type; GIST = Gastrointestinal Stromal Tumor. Table S3. Focus on TMB high cases including the evaluation of MSI score, MMR-related gene mutations, and MMR-related mutational signatures. * : pathogenic variants (with an allelic ratio ≥10%) among 3 candidate genes implicated in DNA damage repair (i.e., TP53, PTEN, and ARID1A). MSS = MicroSatellite Stable; MMR = MisMatch Repair. Table S4. MMR genes mutational variants detected in 3 samples with high TMB. MMR = MisMatch Repair; MSI = MicroSatellite Instable. [file 12915_2024_1839_MOESM1_ESM.zip › Table S2_31012024.xlsx]

## Sheet: Feuil1
Table S2: Detailed TMB evaluation across the 685 contributive tumor samples
Sample ID	run ID	Sample type	TMB_IC algorithm	TMB_FO algorithm	Cancer type	MSI status	Total_Number_of_Sites (MSI sensor)	Number_of_Somatic_Sites (MSI sensor)	X._of_Somatic_Sites (MSI sensor)	POLE mutation	Number_reads_total	Nb_reads_filtered	X.Mapped	X.Mapped_onTarget	X.PCRdup	Mean_cov.X.	Depth..100X...	Depth..300X...	Depth..1000X...
1	D354R19	FFPE	897.45	3927.59	Pancreatic carcinoma	MSS	74	2	2.7	WT	28490532	28490532	99	80	94	716.2	92.04	70.53	21.66
2	D343R22	FFPE	583.59	668.04	Ovarian	MSS	74	2	2.7	POLE mut	84388688	84388688	99	42	40	1105.19	97.94	87.48	39.8
3	D641R08	FFPE	326.46	2670.91	Ovarian	MSS	74	2	2.7	WT	26366126	26366126	99	79	91	654.68	93.34	68.16	16.98
4	D418R03	FFPE	325.83	3332.65	Appendix	MSS	74	1	1.35	WT	68828330	68828330	99	81	94	1733.13	99.2	94.43	63.02
5	D140R01	FFPE	306.92	2953.25	Gastric	MSS	73	2	2.74	WT	44712882	44712882	99	73	87	1012.27	87.83	66.89	28.45
6	D694R08	FFPE	291.8	1426.84	CNS tumor	MSS	74	0	0	WT	50810348	50810348	99	76	92	1177.45	97.87	87.56	42.99
7	D430R31	FFPE	287.38	1560.45	Cholangiocarcinoma	MSS	73	1	1.37	WT	25685066	25685066	99	77	93	617.53	91.71	64.47	15.64
8	G590R10	frozen	276.04	415.32	Lymphoma	MSS	70	7	10	WT	31909654	31909654	99	74	63	718.19	69.71	38.03	17.11
9	D324R09	FFPE	204.19	1357.51	Mesothelioma	MSS	74	2	2.7	WT	41710098	41710098	99	77	93	994.66	97.66	84.81	34.46
10	D421R06	FFPE	191.59	1578.72	Sarcoma	MSS	73	3	4.11	WT	34308946	34308946	99	77	92	819.35	96.79	81.42	26.86
11	G465R02	frozen	170.16	267.22	HNSCC	MSS	74	3	4.05	WT	36517804	36517804	99	75	81	838.52	96.97	79.07	25.54
12	D191R04	FFPE	129.2	257.76	Colorectal	MSS	74	1	1.35	POLE mut	117896694	117896694	99	79	80	2949.46	95.03	86.17	63.37
13	D207R14	FFPE	128.57	3490.84	CNS tumor	MSS	67	3	4.48	WT	101939126	101939126	99	75	75	2417.06	86.08	70.76	44.16
14	D263R02	FFPE	126.68	1411.71	Gastric	MSS	73	2	2.74	WT	91394994	91394994	99	74	92	2111.84	91.94	78.58	49.77
15	D253R16	frozen	122.89	216.8	Anal	MSS	74	1	1.35	WT	87013326	87013326	99	79	87	2149.24	97.92	87.62	54.32
16	G506R11	frozen	115.33	131.72	Colorectal	MSI	73	48	65.75	WT	37302282	37302282	99	77	54	891.58	94.79	67.58	30.2
17	D323R29	FFPE	111.55	212.39	Breast	MSS	74	2	2.7	POLE mut	66406836	66406836	99	79	83	1639.18	97.61	90.32	58.33
18	D375R03	FFPE	107.77	232.55	Ovarian	MSI	74	19	25.68	WT	71713424	71713424	99	81	73	1790.71	99.2	95.02	66.25
19	D722R03	FFPE	107.77	1474.11	Pancreatic carcinoma	MSS	74	1	1.35	WT	52943258	52943258	99	76	91	1261.69	96.86	85.87	47.6
20	G621R03	FFPE	92.64	532.54	Small bowel carcinoma	MSI	74	47	63.51	WT	29334070	29334070	98	76	89	697.02	93.14	68.83	19.19
21	D575R08	FFPE	90.12	1128.11	Appendix	MSS	74	0	0	WT	40810390	40810390	99	78	90	980.91	98.44	88.46	36.06
22	D533R21	FFPE	70.59	681.28	Pancreatic carcinoma	MSS	74	2	2.7	WT	46958084	46958084	99	70	90	1033.33	93.95	77.93	35.84
23	G396R02	FFPE	66.8	107.77	Colorectal	MSI	73	57	78.08	WT	35562234	35562234	99	79	40	850.37	96.15	87.54	30.39
24	D171R03	FFPE	61.76	83.19	Colorectal	MSI	74	56	75.68	WT	84240452	84240452	99	66	83	1794.67	93.82	76.48	39.64
25	D462R03	FFPE	57.98	180.25	Endometrial	MSS	74	3	4.05	WT	69094388	69094388	99	78	45	1680.5	98.75	93.2	61.64
26	D324R03	FFPE	56.72	429.82	Endometrial	MSI	73	31	42.47	WT	75372386	75372386	99	74	84	1756.02	98.14	91.3	61.16
27	D711R25	frozen	56.09	56.09	Colorectal	MSI	74	12	16.22	WT	54436354	54436354	99	76	36	1266.38	98.57	90.5	46.89
28	G396R04	FFPE	55.46	93.27	Colorectal	MSI	72	21	29.17	WT	32240270	32240270	99	76	53	762.95	83.69	62.48	22.73
29	D380R18	frozen	53.57	86.34	Breast	MSS	74	10	13.51	WT	92227292	92227292	99	44	49	1265.1	98.91	90.72	42.76
30	D365R21	FFPE	52.94	85.08	Colorectal	MSI	73	43	58.9	WT	78789232	78789232	99	79	57	1924.25	99.49	96.78	70.91
31	D568R25	FFPE	52.31	745.56	Pancreatic carcinoma	MSS	74	0	0	WT	48974096	48974096	99	78	90	1190.62	98.38	90.78	49.12
32	D292R13	FFPE	51.05	257.13	Colorectal	MSI	74	53	71.62	WT	66127340	66127340	99	74	88	1543.67	96.81	83.42	40.54
33	G652R01	FFPE	49.16	116.59	Endometrial	MSS	72	45	62.5	WT	34815962	34815962	99	78	59	848.75	96.27	80.66	28.39
34	D568R28	FFPE	48.53	756.27	Prostate	MSS	73	0	0	WT	66657860	66657860	99	77	90	1597.66	98.1	91.2	60.92
35	D435R23	FFPE	46.64	59.24	Ovarian	MSI	74	41	55.41	WT	77220564	77220564	99	77	57	1895.26	93.9	82.7	53.95
36	D253R06	FFPE	46.01	91.38	Colorectal	MSI	73	23	31.51	WT	86925550	86925550	99	80	68	2166.99	98.91	94.32	71.05
37	D604R10	frozen	46.01	73.11	Cervical	MSS	73	9	12.33	WT	66655930	66655930	99	75	58	1530.95	99.3	95.13	59.26
38	D324R04	FFPE	45.38	401.46	Colorectal	MSI	73	42	57.53	WT	69449486	69449486	99	75	82	1653.97	97.35	88.32	54.99
39	G635R14	FFPE	45.38	63.65	Ovarian	MSI	74	43	58.11	WT	35059526	35059526	99	77	57	840.72	94.07	75.15	26.12
40	D575R15	FFPE	45.38	579.18	Colorectal	MSS	74	3	4.05	WT	50259148	50259148	99	70	83	1079.04	82.38	59.03	28.07
41	D366R14	FFPE	44.12	71.85	ACUP	MSI	74	50	67.57	WT	71135058	71135058	99	60	51	1320.03	98.74	90.95	47.25
42	D396R17	FFPE	44.12	80.04	Endometrial	MSI	74	34	45.95	WT	79854032	79854032	99	73	68	1848.56	98.19	89.95	56.29
43	D277R04	FFPE	42.86	644.09	Thyroid	MSS	74	2	2.7	WT	70241502	70241502	99	82	92	1813.8	97.45	85.47	48.08
44	D620R15	FFPE	42.86	667.41	Ovarian	MSS	74	1	1.35	WT	62359396	62359396	99	79	92	1538.01	99.03	94.4	61.33
45	D439R17	FFPE	40.96	90.75	Colorectal	MSI	74	29	39.19	WT	56052114	56052114	99	76	84	1302.09	99.17	93.15	52.12
46	D533R26	frozen	39.07	64.91	Breast	MSS	74	1	1.35	WT	44100970	44100970	99	76	37	1033.37	97.89	86.6	37.19
47	D769R03	FFPE	39.07	55.46	Pancreatic carcinoma	MSI	73	32	43.84	WT	74453888	74453888	99	72	48	1656.39	99.19	94.85	62.22
48	G639R01	FFPE	38.44	627.71	Pancreatic carcinoma	MSS	74	2	2.7	WT	28248546	28248546	99	78	88	676.95	97.19	79.84	18.55
49	D514R15	FFPE	38.44	776.44	CNS tumor	MSS	74	1	1.35	WT	38210884	38210884	99	79	89	939.02	95.11	79.39	33.28
50	D323R31	FFPE	37.81	71.85	Endometrial	MSI	74	43	58.11	WT	69394220	69394220	99	77	58	1659.44	98.58	93.51	64.49
51	D326R06	FFPE	37.18	746.19	Ovarian	MSS	74	1	1.35	WT	58390872	58390872	99	73	84	1328.33	97.37	87.92	49.69
52	D430R24	frozen	35.29	83.82	ACUP	MSS	73	0	0	WT	57681242	57681242	99	77	83	1282.5	99.48	96.95	56.67
53	G517R04	frozen	35.29	68.69	Endometrial	MSI	74	25	33.78	WT	43856706	43856706	99	81	48	1067.1	98.66	90.87	42.08
54	D313R20	FFPE	34.66	64.28	Colorectal	MSI	74	39	52.7	WT	65896834	65896834	99	79	64	1632.78	99.02	92.23	54.74
55	D320R13	FFPE	34.66	116.59	Colorectal	MSI	74	34	45.95	WT	59164532	59164532	99	75	85	1377.97	98.42	90.02	48.97
56	G643R19	frozen	34.66	70.59	Breast	MSI	73	15	20.55	WT	44845756	44845756	99	74	67	1011.79	98.98	90.39	35.35
57	D283R06	frozen	34.03	54.83	ACUP	MSS	74	1	1.35	WT	64927100	64927100	99	76	46	1523.9	98.85	92	54.15
58	D396R18	FFPE	33.4	399.57	Pancreatic carcinoma	MSI	74	18	24.32	WT	56197356	56197356	99	74	87	1261.59	99.07	92.52	48.62
59	D533R24	frozen	33.4	60.5	Ovarian	MSS	74	0	0	WT	44008368	44008368	99	73	54	980.23	98.23	86.87	33.82
60	D396R15	FFPE	32.14	514.27	Sarcoma	MSS	74	2	2.7	WT	54442954	54442954	99	76	90	1267.44	99.04	93.16	51.86
61	D266R15	FFPE	31.51	346.63	Anal	MSS	74	1	1.35	WT	46229434	46229434	98	75	88	1054.21	98.18	87.26	36.46
62	D191R17	frozen	29.62	72.48	Breast	MSS	74	2	2.7	WT	105029622	105029622	99	82	86	2629.46	99.68	98.47	82.3
63	D413R04	FFPE	29.62	482.13	Breast	MSS	74	2	2.7	WT	46943328	46943328	98	77	88	1126.3	98.47	88.76	40.94
64	D481R30	FFPE	28.99	144.32	Sarcoma	MSS	74	6	8.11	WT	66687992	66687992	99	78	84	1565.71	98.89	91.39	52.74
65	G587R04	frozen	27.73	73.74	Breast	MSS	74	4	5.41	WT	35297860	35297860	99	72	73	787	97.83	85.08	25.9
66	D326R12	FFPE	25.84	70.59	Endometrial	MSS	74	6	8.11	WT	62816874	62816874	99	76	71	1491.86	98.72	92.53	57.38
67	D375R62	FFPE	25.84	484.02	Breast	MSS	74	2	2.7	WT	35649756	35649756	99	79	80	873.9	93.41	74.62	26.93
68	D457R22	FFPE	25.21	335.91	Ovarian	MSS	73	2	2.74	WT	67262244	67262244	99	60	91	1257.08	97.44	84.57	40.41
69	D497R16	FFPE	24.58	63.65	Lung	MSS	74	0	0	WT	65745052	65745052	99	46	49	941.81	95.16	77.48	29.97
70	D277R05	FFPE	23.95	465.11	Thyroid	MSS	74	1	1.35	WT	69456112	69456112	99	79	90	1740.28	97.38	87	50.13
71	D497R11	FFPE	23.95	51.05	Vulva	MSS	74	1	1.35	POLE mut	81781776	81781776	99	35	59	884.41	97.62	84.11	30.07
72	D596R11	FFPE	23.32	434.23	Pancreatic carcinoma	MSS	73	3	4.11	WT	61343490	61343490	99	76	81	1493.17	82.85	64.04	35.96
73	D207R13	frozen	22.69	39.07	Vaginal	MSS	73	0	0	WT	78412096	78412096	99	73	58	1752.04	98.77	91.52	57.48
74	D533R23	FFPE	22.69	147.47	CNS tumor	MSS	74	4	5.41	WT	42369168	42369168	99	74	67	987.03	96.82	83.39	35.91
75	D604R12	FFPE	22.69	313.85	Cholangiocarcinoma	MSS	74	0	0	WT	52259662	52259662	99	76	85	1202.28	99.13	93.45	51.11
76	D277R06	FFPE	22.69	428.56	Thyroid	MSS	74	1	1.35	WT	66842436	66842436	99	78	91	1637.58	96.79	84.68	46.74
77	G576R01	frozen	22.06	56.72	Breast	MSS	74	29	39.19	WT	35537098	35537098	99	77	35	847.12	94.72	73.31	23.29
78	D596R01	FFPE	22.06	61.13	Cholangiocarcinoma	MSS	74	8	10.81	WT	66536902	66536902	99	76	61	1550.87	99.34	95.19	61.97
79	D171R12	frozen	20.8	56.72	Sarcoma	MSS	73	0	0	WT	85787560	85787560	99	73	82	1945.61	98.47	88.91	49.66
80	G605R03	FFPE	20.17	73.74	Colorectal	MSI	74	14	18.92	WT	39101974	39101974	99	80	70	955.41	98.54	87.48	33.27
81	D301R17	FFPE	19.54	112.18	Breast	MSS	73	4	5.48	WT	70751284	70751284	99	78	82	1758.74	93.32	78.83	44.4
82	D380R10	FFPE	19.54	39.07	Breast	MSI	74	29	39.19	WT	91840226	91840226	99	41	38	1167.57	98.24	88.49	42.41
83	D435R13	FFPE	19.54	171.42	Cervical	MSS	73	1	1.37	WT	75165302	75165302	99	81	86	1917.18	98.72	92.37	60.8
84	D207R10	FFPE	18.91	39.07	Breast	MSS	74	0	0	WT	68770528	68770528	99	78	55	1662.87	98.75	93.41	63.11
85	D533R22	FFPE	18.91	169.53	Breast	MSS	74	0	0	WT	43738658	43738658	99	76	48	1049.41	91.24	75.6	36.75
86	G605R24	FFPE	18.91	46.64	Colorectal	MSI	74	16	21.62	WT	39209004	39209004	99	80	46	962.36	98.1	87.79	36.7
87	D225R03	FFPE	18.91	464.48	Pancreatic carcinoma	MSS	74	0	0	WT	52265594	52265594	99	83	89	1351.89	98.97	92.04	49.16
88	D343R01	frozen	18.28	39.7	Colorectal	MSS	74	1	1.35	WT	88969456	88969456	99	41	33	1135.75	98.01	87.44	39.53
89	D588R11	frozen	18.28	55.46	Breast	MSS	73	1	1.37	WT	112333168	112333168	99	52	35	1769.54	98.99	94	63.22
90	G541R05	frozen	18.28	61.13	Esophageal	MSS	74	2	2.7	WT	43362272	43362272	99	81	65	1090.89	98.22	88.01	40.07
91	D518R09	FFPE	18.28	69.33	HNSCC	MSS	74	0	0	WT	59279288	59279288	98	55	76	1000.33	98.36	89.54	39.63
92	D732R21	frozen	17.65	35.92	Lung	MSS	73	2	2.74	WT	78668594	78668594	99	76	52	1815.69	98.81	92.89	60.99
93	G487R01	frozen	17.65	42.23	Lymphoma	MSS	74	3	4.05	WT	27991358	27991358	99	77	31	659.7	96.23	74.65	16.68
94	D423R02	FFPE	17.65	90.75	Ovarian	MSS	74	1	1.35	WT	90708346	90708346	99	44	81	1253.25	98.87	91.63	48.4
95	D486R19	FFPE	17.65	92.64	HNSCC	MSS	74	0	0	WT	64774624	64774624	99	78	81	1539.37	99.21	95.31	62.33
96	D450R09	FFPE	17.65	344.1	Other	MSS	74	0	0	WT	57542918	57542918	99	79	90	1399.04	99.14	93.83	54.54
97	D428R14	frozen	17.02	27.73	Gastric	MSS	74	2	2.7	WT	77681736	77681736	99	77	50	1834.42	98.35	89.27	49.23
98	D313R25	frozen	17.02	39.7	Lymphoma	MSS	73	1	1.37	WT	68188978	68188978	99	76	44	1600.28	98.86	93.07	57.87
99	G506R18	frozen	17.02	40.33	Lymphoma	MSS	73	0	0	WT	34914432	34914432	99	76	46	802.99	97.98	83.57	24.04
100	D280R20	frozen	17.02	44.12	Lymphoma	MSS	74	1	1.35	WT	99341116	99341116	99	67	68	2050.72	99.24	93.71	59.79
101	D497R50	FFPE	17.02	44.75	Salivary gland tumor	MSS	74	5	6.76	WT	85470652	85470652	99	77	73	2022.45	99.5	96.23	69.23
102	D354R31	frozen	17.02	45.38	Breast	MSS	74	1	1.35	WT	65466892	65466892	99	76	33	1537.44	98.04	89.19	51.12
103	D439R29	frozen	17.02	45.38	CNS tumor	MSS	74	3	4.05	WT	64188268	64188268	99	79	33	1563.79	98.82	92.06	56.75
104	D444R15	frozen	17.02	47.9	Breast	MSS	73	7	9.59	WT	78794210	78794210	99	77	43	1857.16	98.95	93.34	60.34
105	D253R02	frozen	17.02	49.16	Breast	MSS	74	3	4.05	WT	95045196	95045196	99	78	53	2284.61	99.22	95.76	73.2
106	G465R19	frozen	17.02	51.05	Colorectal	MSS	74	2	2.7	WT	33064918	33064918	99	74	44	745.75	96.76	75.23	16.74
107	D632R02	frozen	17.02	51.05	Breast	MSS	73	0	0	WT	57891544	57891544	99	72	52	1249.71	99.35	94.37	49.03
108	D423R13	FFPE	16.39	40.96	Lung	MSS	74	1	1.35	WT	96596588	96596588	99	43	65	1280.91	98.8	92.16	50.23
109	D761R05	FFPE	16.39	42.23	Breast	MSS	74	2	2.7	WT	88458512	88458512	99	24	55	676.3	95.3	72.66	19.21
110	D326R17	frozen	16.39	42.86	CNS tumor	MSS	74	0	0	WT	75332140	75332140	99	75	45	1720.92	99.2	94.55	62.26
111	G465R22	frozen	16.39	44.75	Breast	MSS	74	1	1.35	WT	41753990	41753990	99	74	65	965.25	73.25	48.79	25.3
112	D658R06	FFPE	16.39	190.33	Colorectal	MSS	73	3	4.11	WT	53283070	53283070	99	76	83	1267.9	98.71	91.73	52.23
113	D596R18	FFPE	16.39	245.79	Endometrial	MSS	74	0	0	WT	65230392	65230392	99	79	88	1621.47	97.34	87.67	54.25
114	D301R02	FFPE	16.39	414.06	Duodenal carcinoma	MSS	71	6	8.45	WT	50081128	50081128	99	68	71	1050.57	81.33	60.27	27.32
115	D435R12	FFPE	15.76	37.81	Colorectal	MSS	74	1	1.35	WT	148076468	148076468	99	73	69	3403.41	99.33	96.36	76.85
116	D191R19	frozen	15.76	41.6	Breast	MSS	74	2	2.7	WT	70714636	70714636	99	75	50	1583.39	99.37	96.19	61.82
117	D375R15	FFPE	15.76	153.78	Breast	MSI	74	18	24.32	WT	110310124	110310124	99	82	88	2796.85	99.46	96.84	77.38
118	G553R01	FFPE	15.76	49.16	Breast	MSS	74	2	2.7	WT	45378020	45378020	99	79	52	1100.72	98.15	89.11	42.3
119	D217R26	FFPE	15.76	173.94	Endometrial	MSS	66	3	4.55	WT	49851682	49851682	99	79	81	1261.6	82.52	68.37	35.99
120	D313R29	frozen	15.13	32.77	Lymphoma	MSS	74	0	0	WT	71357072	71357072	99	77	46	1688.78	99.22	94.94	61.57
121	D343R09	frozen	15.13	37.18	Pancreatic carcinoma	MSS	74	3	4.05	WT	91716492	91716492	99	41	34	1171.71	98.31	88.12	40.78
122	D702R31	frozen	15.13	38.44	Colorectal	MSS	74	3	4.05	WT	55683958	55683958	99	68	33	1151	97.21	85.19	40.13
123	D354R04	FFPE	15.13	39.07	Breast	MSS	74	0	0	WT	80249210	80249210	99	79	66	1940.88	99.52	97	69.87
124	D301R26	frozen	15.13	40.33	Colorectal	MSS	73	1	1.37	WT	68274354	68274354	99	80	59	1676.59	98.73	92.04	55.35
125	D584R22	frozen	15.13	40.96	Colorectal	MSS	74	0	0	WT	70112504	70112504	99	76	44	1626.62	99.26	95.32	63.81
126	D413R19	frozen	15.13	42.23	Breast	MSS	74	0	0	WT	91075146	91075146	99	47	46	1305.29	98.66	89.63	43.85
127	D292R30	frozen	15.13	46.01	Cutaneous melanoma	MSS	74	1	1.35	WT	68728870	68728870	98	65	69	1368.11	98.71	89.52	40.56
128	D346R05	FFPE	15.13	46.01	Sarcoma	MSS	74	4	5.41	WT	75235476	75235476	99	72	54	1649.11	99.48	96.64	65.74
129	G643R16	frozen	15.13	47.9	Ovarian	MSS	74	5	6.76	WT	35711706	35711706	99	76	72	818.53	98.27	84.53	25.96
130	D171R13	frozen	15.13	48.53	Endometrial	MSS	74	3	4.05	WT	99535794	99535794	99	73	83	2228.95	99.23	93.95	61.59
131	G506R12	frozen	15.13	51.68	Colorectal	MSS	74	2	2.7	WT	39916166	39916166	99	75	44	902.55	98.62	87.78	31.03
132	D375R57	frozen	15.13	76.89	Ovarian	MSS	74	1	1.35	WT	107911494	107911494	99	51	40	1678.99	98.77	92.95	59.86
133	D396R19	FFPE	15.13	119.11	Cervical	MSS	73	2	2.74	WT	62714956	62714956	99	77	84	1485.43	99	93.92	58.96
134	D421R09	FFPE	14.5	32.77	Breast	MSS	74	0	0	WT	73886558	73886558	99	78	69	1778.14	99.28	95.24	65.03
135	D435R29	frozen	14.5	35.29	CNS tumor	MSS	74	1	1.35	WT	75885048	75885048	99	77	50	1802.72	99.22	94.83	64.36
136	D418R17	frozen	14.5	36.55	Sarcoma	MSS	74	2	2.7	WT	89946084	89946084	99	79	54	2161.81	99.56	97.69	76.41
137	D171R10	frozen	14.5	37.81	CNS tumor	MSS	74	0	0	WT	70571436	70571436	99	74	79	1626.66	98.34	87.82	45.39
138	G576R15	frozen	14.5	38.44	Breast	MSS	73	3	4.11	WT	36143298	36143298	99	78	34	867.02	96.6	80.39	26.21
139	G576R02	FFPE	14.5	40.33	Colorectal	MSS	73	4	5.48	WT	34847524	34847524	99	80	50	872.83	94.26	75.07	27.13
140	D162R01	frozen	14.5	40.96	Breast	MSS	74	1	1.35	WT	60326096	60326096	99	75	62	1366.89	99.04	91.37	44.46
141	D162R06	frozen	14.5	41.6	Colorectal	MSS	73	1	1.37	WT	71270778	71270778	99	75	64	1623.69	99.32	94.17	54.91
142	D301R23	frozen	14.5	41.6	GIST	MSS	74	2	2.7	WT	65705656	65705656	99	72	57	1466.71	98.58	90.15	46.22
143	D301R14	frozen	14.5	43.49	Ovarian	MSS	74	2	2.7	WT	66719862	66719862	99	80	61	1651.13	98.43	90.39	51.72
144	D396R13	frozen	14.5	44.12	Colorectal	MSS	74	0	0	WT	81722610	81722610	99	71	74	1761.05	99.55	96.78	66.45
145	G590R07	frozen	14.5	44.75	Breast	MSS	74	1	1.35	WT	40370792	40370792	99	78	32	955.24	98.05	85.93	33.31
146	D418R16	frozen	14.5	45.38	Sarcoma	MSS	74	4	5.41	WT	80853612	80853612	99	78	54	1918.45	99.48	96.7	67.91
147	D575R14	FFPE	14.5	46.64	Thyroid	MSS	74	8	10.81	WT	70961020	70961020	99	78	70	1730.99	99.18	94.46	62.73
148	G629R03	frozen	14.5	48.53	Breast	MSS	74	0	0	WT	45870016	45870016	99	79	34	1101.75	98.67	90.91	42
149	D277R08	frozen	14.5	51.68	Colorectal	MSS	74	3	4.05	WT	94114630	94114630	98	75	67	2165.54	99.23	94.26	60.81
150	D171R17	frozen	13.87	35.92	Breast	MSS	74	2	2.7	WT	72971864	72971864	99	77	82	1749.25	98.56	89.46	49.82
151	D171R19	frozen	13.87	35.92	Breast	MSS	74	1	1.35	WT	67444496	67444496	99	77	73	1614.25	97.76	85.21	42.35
152	D171R21	frozen	13.87	37.18	Endometrial	MSS	74	0	0	WT	82129778	82129778	99	77	79	1955.83	98.83	91.33	54.17
153	D778R06	frozen	13.87	37.81	Breast	MSS	74	0	0	WT	95082158	95082158	99	42	60	1220.04	98.77	89.7	43.64
154	D171R16	frozen	13.87	38.44	Breast	MSS	74	1	1.35	WT	92671570	92671570	99	73	61	2119.75	98.53	90.08	52.78
155	D313R23	frozen	13.87	38.44	Lymphoma	MSS	74	1	1.35	WT	61786408	61786408	99	74	42	1405.74	98.82	91.92	50.32
156	D421R10	FFPE	13.87	39.07	Breast	MSS	74	0	0	WT	75217366	75217366	99	80	58	1867.6	98.98	93.56	60.66
157	D171R23	frozen	13.87	39.7	Breast	MSS	74	0	0	WT	77950818	77950818	99	76	82	1829.62	98.56	89.4	48.99
158	D280R11	frozen	13.87	39.7	Endometrial	MSS	74	0	0	WT	84797466	84797466	99	67	65	1770.3	99.08	92.91	55.41
159	D207R02	frozen	13.87	40.33	Breast	MSS	74	0	0	WT	91860240	91860240	99	64	35	1806.33	98.46	91.49	59.59
160	G643R10	frozen	13.87	41.6	Sarcoma	MSS	72	8	11.11	WT	36314534	36314534	99	73	54	802.62	98.78	87.45	23.8
161	G629R05	FFPE	13.87	48.53	Cervical	MSS	74	2	2.7	WT	38653888	38653888	99	81	47	971.4	98.21	88.11	36.39
162	D628R06	FFPE	13.87	59.24	Ovarian	MSS	74	2	2.7	WT	83342240	83342240	99	77	73	2024.27	97.49	89.71	64.02
163	D375R59	frozen	13.87	73.11	Colorectal	MSS	73	0	0	WT	70324802	70324802	99	75	31	1612.53	98.9	93.65	62.19
164	D119R17	FFPE	13.87	74.37	Anal	MSS	74	0	0	WT	72667802	72667802	49	38	87	881.44	92.05	71.06	25.7
165	G587R07	FFPE	13.87	107.77	Lung	MSS	74	2	2.7	WT	121086100	121086100	99	79	91	2914.78	99.74	98.96	89.57
166	D732R23	frozen	13.23	29.62	Endometrial	MSS	74	0	0	WT	74027466	74027466	99	75	29	1694.88	98.71	92.65	60.45
167	D395R11	frozen	13.23	34.66	Cervical	MSS	74	2	2.7	WT	73242998	73242998	99	73	52	1646.51	99.15	93.42	54.1
168	D413R11	frozen	13.23	35.92	Breast	MSS	74	0	0	WT	97265756	97265756	99	44	46	1319.79	98.75	89.47	41.99
169	D396R04	FFPE	13.23	37.18	Sarcoma	MSS	74	3	4.05	WT	87618804	87618804	99	75	55	2022.7	99.56	97.05	71.5
170	D462R18	FFPE	13.23	37.81	Colorectal	MSS	74	11	14.86	WT	63796864	63796864	99	76	50	1520.86	98.09	89.3	51.18
171	D439R23	FFPE	13.23	39.07	Lung	MSS	74	0	0	WT	61003350	61003350	99	77	56	1462.1	98.87	92.99	56.23
172	D324R23	frozen	13.23	40.96	Sarcoma	MSS	74	2	2.7	WT	77056950	77056950	99	73	78	1717.22	99.5	95.09	59.31
173	D326R15	FFPE	13.23	43.49	Colorectal	MSS	74	0	0	WT	74111242	74111242	99	76	61	1745.36	99.44	95.91	65.07
174	D502R04	FFPE	13.23	44.75	HNSCC	MSS	74	0	0	WT	70535462	70535462	99	81	71	1806.45	98.44	92.07	61.5
175	G592R07	frozen	13.23	52.94	Breast	MSS	74	3	4.05	WT	112173830	112173830	99	18	11	643.96	95.9	75.18	16.63
176	D518R10	FFPE	13.23	53.57	Colorectal	MSS	74	1	1.35	WT	73340270	73340270	99	49	79	1087.56	99.11	92.78	43.96
177	D365R05	FFPE	13.23	62.39	ACUP	MSS	74	0	0	WT	62193974	62193974	99	73	77	1421.29	99.01	91.31	49.22
178	G541R06	frozen	13.23	63.65	Breast	MSS	74	1	1.35	WT	43229992	43229992	99	78	51	1017.31	98.51	88.35	36.43
179	D263R18	FFPE	13.23	223.73	Sarcoma	MSS	73	4	5.48	WT	89714390	89714390	99	79	91	2221.65	99.33	95.85	73.02
180	D584R17	FFPE	13.23	233.18	Thyroid	MSS	73	0	0	WT	67633028	67633028	99	76	89	1607.79	98.56	91.59	58.65
181	D413R12	FFPE	13.23	293.06	Sarcoma	MSS	74	0	0	WT	45690318	45690318	99	74	87	1065.83	98.38	89.07	41.37
182	D354R05	frozen	12.6	30.25	Renal	MSS	74	3	4.05	WT	69574804	69574804	99	74	52	1595.51	98.98	92.72	55.08
183	D753R09	FFPE	12.6	30.25	Colorectal	MSS	73	2	2.74	WT	58888198	58888198	99	58	51	1071.27	97.79	86.61	38.72
184	D545R23	frozen	12.6	34.03	Breast	MSS	74	1	1.35	WT	82880100	82880100	99	72	46	1826.99	98.99	94	62.7
185	D225R09	FFPE	12.6	35.29	Colorectal	MSS	74	2	2.7	WT	67578092	67578092	99	80	57	1677.17	98.66	91.86	54.54
186	D568R10	frozen	12.6	38.44	Lung	MSS	74	2	2.7	WT	75050366	75050366	99	77	38	1765.87	99.09	94.34	64.74
187	D687R28	frozen	12.6	39.7	Breast	MSS	74	0	0	WT	70673490	70673490	99	75	65	1583.86	99.27	94.31	58.42
188	D575R11	FFPE	12.6	40.33	Pancreatic carcinoma	MSS	74	0	0	WT	68031334	68031334	99	79	62	1664.92	99	94.31	64.74
189	D309R10	frozen	12.6	40.96	Ovarian	MSS	74	1	1.35	WT	62622998	62622998	99	71	54	1358.27	98.97	92.16	48.11
190	D423R16	frozen	12.6	40.96	Bladder	MSS	73	0	0	WT	103846712	103846712	99	44	57	1416	98.7	90.5	47.7
191	G487R05	frozen	12.6	41.6	Lymphoma	MSS	74	3	4.05	WT	60445518	60445518	99	78	35	1450.37	98.41	90.89	53.84
192	D430R08	FFPE	12.6	42.23	Lung	MSS	74	0	0	WT	66578670	66578670	99	75	76	1576.27	98.08	87.96	48.51
193	D457R08	FFPE	12.6	42.23	Gastric	MSS	74	0	0	WT	105361492	105361492	99	48	50	1567.13	99.05	93.76	56.51
194	D677R11	FFPE	12.6	62.39	Cervical	MSS	74	5	6.76	WT	132949792	132949792	99	49	58	1956.17	99.38	95.44	64.75
195	D217R25	FFPE	12.6	149.99	Endometrial	MSS	71	0	0	WT	57057752	57057752	99	79	79	1422.07	91.89	81.06	46.67
196	D423R03	frozen	11.97	30.88	Sarcoma	MSS	74	2	2.7	WT	105697984	105697984	99	44	56	1435.62	99.02	92.05	49.96
197	D380R02	FFPE	11.97	33.4	Colorectal	MSS	74	2	2.7	WT	82894270	82894270	99	46	42	1194.73	97	85.41	42.93
198	D435R19	frozen	11.97	34.66	HNSCC	MSS	74	1	1.35	WT	69627980	69627980	99	77	50	1649.1	98.98	93.15	58.44
199	D658R07	FFPE	11.97	36.55	Pancreatic carcinoma	MSS	74	0	0	WT	67116266	67116266	99	79	45	1643.44	98.75	92.86	60.42
200	D263R05	frozen	11.97	37.81	Breast	MSS	74	1	1.35	WT	115754180	115754180	99	76	73	2724.52	99.61	97.3	75.02
201	D423R14	FFPE	11.97	38.44	Sarcoma	MSS	73	4	5.48	WT	95730226	95730226	99	46	74	1346.49	99.35	95.31	57.19
202	D502R27	frozen	11.97	39.07	HNSCC	MSS	74	0	0	WT	73728304	73728304	99	77	33	1746.62	98.84	93.14	63.06
203	D346R04	FFPE	11.97	40.33	Pancreatic carcinoma	MSS	74	0	0	WT	84043472	84043472	99	74	79	1921.02	99.57	97.04	71.78
204	D343R04	frozen	11.97	43.49	CNS tumor	MSS	73	1	1.37	WT	109635804	109635804	99	45	44	1517.04	98.74	91.38	46.63
205	D694R17	FFPE	11.97	45.38	Colorectal	MSS	74	1	1.35	WT	64956486	64956486	99	78	62	1577.37	99.11	94.52	63.14
206	G396R13	frozen	11.97	47.9	CNS tumor	MSS	74	1	1.35	WT	48083714	48083714	99	78	37	1122.59	95.29	88.42	46.03
207	D545R26	FFPE	11.97	47.9	Breast	MSS	73	3	4.11	WT	74125140	74125140	99	76	47	1766.72	98.58	93.02	64.19
208	D649R05	FFPE	11.97	52.94	UCNT	MSS	74	2	2.7	WT	68331750	68331750	99	77	77	1630.98	99.52	96.3	65.45
209	D396R02	FFPE	11.97	83.82	Sarcoma	MSS	73	5	6.85	WT	63713292	63713292	99	74	84	1444.75	99.42	94.78	55.53
210	D331R17	FFPE	11.34	28.99	HNSCC	MSS	73	0	0	WT	75860278	75860278	99	71	61	1642	99.25	95.81	64.09
211	D396R12	frozen	11.34	30.25	Esophageal	MSS	74	0	0	WT	68513440	68513440	99	72	68	1497.04	99.5	96.24	59.35
212	D365R22	FFPE	11.34	30.88	Breast	MSS	74	0	0	WT	77221400	77221400	99	78	59	1887.82	99.01	94.03	64.45
213	D171R15	frozen	11.34	31.51	CNS tumor	MSS	74	2	2.7	WT	83622516	83622516	99	74	78	1918.05	98.91	91.51	53.3
214	D313R26	frozen	11.34	32.14	Lymphoma	MSS	74	2	2.7	WT	74955088	74955088	99	77	49	1782.97	99.16	94.72	62.82
215	D171R20	frozen	11.34	32.77	Ovarian	MSS	74	0	0	WT	78707808	78707808	99	79	81	1928.15	98.38	89.67	52.64
216	D207R17	frozen	11.34	32.77	Breast	MSS	74	1	1.35	WT	90360896	90360896	99	61	47	1712.86	98.09	89.82	55
217	D171R14	frozen	11.34	33.4	Breast	MSS	74	1	1.35	WT	84783304	84783304	99	73	81	1911.57	98.58	89.13	50.04
218	D323R27	frozen	11.34	33.4	Breast	MSS	74	0	0	WT	76320868	76320868	99	76	41	1778.07	98.35	92.28	62.21
219	D313R21	frozen	11.34	34.03	Lymphoma	MSS	74	3	4.05	WT	60624198	60624198	99	77	40	1425.73	98.66	91.27	51.26
220	D253R12	frozen	11.34	36.55	Sarcoma	MSS	73	1	1.37	WT	83023888	83023888	99	77	53	1962.28	99.12	94.65	67.58
221	D568R06	frozen	11.34	36.55	Ovarian	MSS	74	2	2.7	WT	67074442	67074442	99	73	47	1486.46	99.2	94.8	59.46
222	G506R14	frozen	11.34	37.81	Lymphoma	MSS	74	1	1.35	WT	37982088	37982088	99	70	32	805.59	98.03	85.54	25.63
223	D280R17	FFPE	11.34	39.07	Hepatoblastoma	MSS	74	2	2.7	WT	89980008	89980008	99	74	63	2055.36	99.23	96.1	72.4
224	D324R26	frozen	11.34	39.7	Breast	MSS	74	1	1.35	WT	84121060	84121060	99	76	47	1960.46	99.2	96.26	73.13
225	D497R52	FFPE	11.34	39.7	Pancreatic carcinoma	MSS	74	4	5.41	WT	91343152	91343152	99	76	75	2153.83	99.54	96.18	69.35
226	D225R13	frozen	11.34	40.33	Endometrial	MSS	74	1	1.35	WT	75150088	75150088	99	77	61	1795.51	98.51	90.47	52.73
227	D292R18	FFPE	11.34	40.33	Lung	MSS	73	0	0	WT	64056342	64056342	99	72	65	1448.33	97.57	84.91	41.33
228	G621R07	FFPE	11.34	40.33	Sarcoma	MSS	74	4	5.41	WT	36664090	36664090	99	77	30	879.38	94.37	77.31	28.79
229	G465R01	FFPE	11.34	42.23	CNS tumor	MSS	73	2	2.74	WT	40453586	40453586	99	80	48	997.4	97.96	86.24	35.35
230	D658R08	FFPE	11.34	44.12	HNSCC	MSS	74	0	0	WT	76018668	76018668	99	77	53	1802.49	99.38	95.77	65.25
231	D207R04	FFPE	11.34	48.53	Breast	MSS	74	0	0	WT	59260350	59260350	99	77	73	1418.28	98.19	88.97	50.24
232	D375R39	frozen	11.34	69.33	GIST	MSS	74	1	1.35	WT	69208866	69208866	99	76	50	1601.04	97.15	87.53	53.72
233	D497R49	FFPE	11.34	75	Colorectal	MSS	74	0	0	WT	69670680	69670680	99	79	76	1742.14	98.03	90.19	58.54
234	D375R60	frozen	11.34	75.63	Vaginal	MSS	74	0	0	WT	59254946	59254946	99	77	26	1386.46	98.31	90.85	53.09
235	D324R25	FFPE	11.34	83.82	Colorectal	MSS	74	2	2.7	WT	93718828	93718828	99	76	83	2250.62	99.01	94.72	71.51
236	D584R14	FFPE	11.34	218.06	Breast	MSS	73	2	2.74	WT	67493804	67493804	99	72	76	1540.59	91.59	76.76	46.19
237	D632R21	FFPE	11.34	267.85	Breast	MSS	74	1	1.35	WT	56089104	56089104	99	80	84	1401.91	98.76	91.37	50.04
238	D266R13	frozen	10.71	27.73	Prostate	MSS	74	0	0	WT	105089594	105089594	99	71	64	2266.53	99.09	94.98	70.41
239	D225R08	FFPE	10.71	30.25	Thyroid	MSS	74	0	0	WT	57098684	57098684	99	75	58	1367.28	96.8	83.65	41.1
240	D526R18	frozen	10.71	30.88	Colorectal	MSS	74	0	0	WT	67358046	67358046	99	73	53	1515.29	99.18	94.21	57.95
241	G621R08	FFPE	10.71	32.14	Sarcoma	MSS	74	2	2.7	WT	35644940	35644940	99	78	20	867.09	93.8	76.08	28.47
242	D343R11	frozen	10.71	32.77	Cervical	MSS	74	1	1.35	WT	86024350	86024350	99	40	36	1052.08	98.21	87.27	35.45
243	D313R10	FFPE	10.71	34.03	Cholangiocarcinoma	MSS	74	0	0	WT	62524796	62524796	99	79	63	1523.71	99.3	95.32	60.55
244	D423R18	frozen	10.71	34.03	Sarcoma	MSS	74	2	2.7	WT	84472710	84472710	99	53	41	1386.53	98.4	91.14	52.78
245	D395R01	frozen	10.71	34.66	Renal	MSS	74	3	4.05	WT	66200114	66200114	99	78	36	1597.97	98.57	91.42	56.25
246	D413R23	FFPE	10.71	34.66	Ovarian	MSS	74	1	1.35	WT	96560662	96560662	99	45	54	1338.66	99.3	95.25	57.46
247	D323R14	frozen	10.71	35.92	ACUP	MSS	74	0	0	WT	102412490	102412490	99	75	68	2353.45	99.2	95.04	68.82
248	D457R12	frozen	10.71	37.81	Breast	MSS	74	2	2.7	WT	108788626	108788626	99	42	36	1402.36	98.69	91.29	51.4
249	D430R16	frozen	10.71	38.44	Lung	MSS	74	1	1.35	WT	66348644	66348644	99	76	59	1545.96	99.28	93.98	53.74
250	D140R13	frozen	10.71	39.07	Breast	MSS	74	1	1.35	WT	77624776	77624776	99	72	72	1669.14	99.49	96.05	61.71
251	D171R24	frozen	10.71	40.33	Uveal melanoma	MSS	74	1	1.35	WT	75121690	75121690	99	74	79	1734.61	98.09	87.01	45.38
252	D785R14	FFPE	10.71	40.96	Pancreatic carcinoma	MSS	74	1	1.35	WT	61141646	61141646	99	74	54	1393.41	99.03	94.11	57.04
253	D162R03	frozen	10.71	41.6	Endometrial	MSS	74	1	1.35	WT	71534620	71534620	99	72	74	1574.39	99.05	91.86	49.15
254	G506R17	frozen	10.71	42.23	Lymphoma	MSS	74	1	1.35	WT	41037810	41037810	99	76	74	941.29	98.89	89.06	31.42
255	G396R07	frozen	10.71	42.86	Lung	MSS	74	3	4.05	WT	38992454	38992454	99	78	44	920.03	95.2	82.14	29.26
256	D207R06	frozen	10.71	45.38	Breast	MSS	74	1	1.35	WT	78259080	78259080	99	74	52	1791.86	97.95	89.01	54.84
257	D171R05	FFPE	10.71	46.01	Ovarian	MSS	74	1	1.35	WT	39187910	39187910	99	81	75	988.12	97.87	84.92	31.07
258	G629R04	frozen	10.71	46.01	Lung	MSS	74	3	4.05	WT	42915256	42915256	99	80	23	1039.11	98.47	89.03	38.08
259	D444R27	frozen	10.71	47.27	CNS tumor	MSS	74	3	4.05	WT	63251032	63251032	99	75	45	1446.16	99.02	93.15	56.59
260	G396R12	frozen	10.71	55.46	Endometrial	MSS	74	2	2.7	WT	53407176	53407176	99	78	57	1257.52	96.55	90.91	48.41
261	G553R02	frozen	10.71	60.5	Breast	MSS	74	1	1.35	WT	48959280	48959280	99	76	67	1103.93	98.81	89.91	38.15
262	D711R04	FFPE	10.71	68.69	Breast	MSS	73	0	0	WT	65806668	65806668	99	80	72	1672.55	92.57	77.64	45.79
263	D481R07	FFPE	10.71	73.11	Breast	MSS	74	5	6.76	WT	72922008	72922008	99	78	62	1796.95	93.85	81.97	51.24
264	D280R13	FFPE	10.71	199.78	Breast	MSS	74	0	0	WT	102627264	102627264	99	68	77	2158.8	92.54	79.76	50.92
265	D375R33	FFPE	10.71	229.4	Sarcoma	MSS	74	0	0	WT	48211370	48211370	99	78	86	1157.79	97.62	86.61	41.8
266	D323R06	FFPE	10.71	237.6	Sarcoma	MSS	74	1	1.35	WT	64381552	64381552	99	76	81	1541.55	97.58	89.34	55.77
267	D380R16	frozen	10.08	27.73	Sarcoma	MSS	74	1	1.35	WT	97831350	97831350	99	45	44	1346.37	98.97	92.22	48.63
268	D778R08	FFPE	10.08	27.73	UCNT	MSS	74	1	1.35	WT	91644736	91644736	99	44	49	1266	97.41	83.94	39.8
269	D430R22	frozen	10.08	28.36	Waldenstrom	MSS	74	1	1.35	WT	64557100	64557100	99	78	39	1542.49	98.78	92.92	56.2
270	D778R14	frozen	10.08	28.99	Lung	MSS	74	1	1.35	WT	96913802	96913802	99	46	38	1352.97	98.64	91.48	52.12
271	D171R18	frozen	10.08	30.88	Breast	MSS	74	0	0	WT	69521188	69521188	99	77	79	1679.15	96.89	82.09	40.08
272	D439R18	frozen	10.08	30.88	Breast	MSS	74	1	1.35	WT	76958838	76958838	99	62	42	1469.92	98.31	90.14	51.78
273	D191R18	frozen	10.08	31.51	Breast	MSS	74	1	1.35	WT	67604230	67604230	99	73	52	1471.6	99.17	93.44	52.13
274	D313R28	frozen	10.08	31.51	Lymphoma	MSS	74	1	1.35	WT	61254534	61254534	99	76	31	1430.33	98.75	91.42	51.85
275	D435R21	frozen	10.08	31.51	Ovarian	MSS	74	1	1.35	WT	79844154	79844154	99	77	52	1896.14	99.02	94.03	63.56
276	D418R18	frozen	10.08	32.14	Breast	MSS	74	0	0	WT	81599014	81599014	99	78	70	1949.43	99.4	95.69	63.15
277	D396R06	FFPE	10.08	32.77	CNS tumor	MSS	74	3	4.05	WT	77044872	77044872	99	74	58	1788.58	99.12	93.81	59.92
278	D430R21	frozen	10.08	36.55	Breast	MSS	74	1	1.35	WT	67126706	67126706	99	80	66	1661.85	99.29	94.28	58.19
279	D301R04	FFPE	10.08	37.18	Breast	MSS	74	1	1.35	WT	72146372	72146372	99	78	58	1752.33	98.71	92.72	59.34
280	G465R04	frozen	10.08	37.18	CNS tumor	MSS	74	2	2.7	WT	44150734	44150734	99	78	31	1046.73	98.17	88.31	39.46
281	G506R19	frozen	10.08	37.81	Lymphoma	MSS	74	3	4.05	WT	41236888	41236888	99	75	45	935.63	98.55	88.41	32.38
282	D207R27	frozen	10.08	38.44	Sarcoma	MSS	74	2	2.7	WT	60308426	60308426	99	76	38	1401.19	97.79	88.05	48.75
283	D331R13	frozen	10.08	39.07	CNS tumor	MSS	74	2	2.7	WT	86241024	86241024	99	72	70	1926.82	99.36	94.07	57.15
284	D428R15	frozen	10.08	39.07	Vaginal	MSS	74	0	0	WT	74141630	74141630	99	76	47	1716.38	98.86	92.87	58.43
285	D596R07	frozen	10.08	39.07	Colorectal	MSS	73	1	1.37	WT	71075084	71075084	99	75	47	1619.67	99.43	95.93	64.23
286	D280R23	frozen	10.08	39.7	Lymphoma	MSS	74	0	0	WT	101720148	101720148	99	74	74	2310.34	99.56	96.21	68.14
287	G629R08	FFPE	10.08	39.7	Adenoid cystic carcinoma	MSS	74	1	1.35	WT	41136248	41136248	99	81	46	1034.04	98.5	89.66	38.87
288	D632R01	frozen	10.08	39.7	Lung	MSS	74	2	2.7	WT	50326424	50326424	99	75	27	1131.57	98.93	92.12	45.2
289	D641R10	FFPE	10.08	40.33	Colorectal	MSS	73	0	0	WT	59711564	59711564	99	73	63	1357.25	98.95	93.73	56.18
290	G465R06	frozen	10.08	40.96	Rhabdoid tumor	MSS	74	1	1.35	WT	37852336	37852336	99	74	62	845.87	98.21	83.79	25.72
291	D620R24	frozen	10.08	40.96	Pancreatic carcinoma	MSS	74	1	1.35	WT	73781546	73781546	99	74	39	1651.2	98.9	93.2	57.64
292	D428R11	frozen	10.08	41.6	Breast	MSS	74	0	0	WT	74149518	74149518	99	77	51	1754.89	99.15	94.01	59.78
293	D171R04	FFPE	10.08	43.49	Breast	MSS	74	1	1.35	WT	36718358	36718358	99	81	74	926.15	97.62	83.34	28.27
294	D162R30	frozen	10.08	44.75	Breast	MSS	74	0	0	WT	61045102	61045102	99	74	76	1363.41	98.67	89.14	41.23
295	D162R24	frozen	10.08	47.27	Colorectal	MSS	74	1	1.35	WT	65653214	65653214	99	74	72	1474.11	98.88	90.93	46.08
296	G517R06	frozen	10.08	57.35	HNSCC	MSS	73	1	1.37	WT	49309994	49309994	99	80	50	1196.9	98.83	91.81	48.46
297	D375R02	frozen	10.08	63.02	Lung	MSS	74	0	0	WT	94477518	94477518	99	74	61	2108.5	99.47	96.87	72.15
298	D738R15	FFPE	10.08	68.69	HNSCC	MSS	74	0	0	WT	52463386	52463386	99	81	80	1324.78	98.77	91.83	53.46
299	D266R05	FFPE	10.08	69.33	Lung	MSS	73	3	4.11	WT	40225576	40225576	99	76	80	949.93	97.24	81.66	28.99
300	D677R14	FFPE	10.08	76.89	Appendix	MSS	74	2	2.7	WT	40601144	40601144	98	55	76	684.53	95.83	74.96	18.42
301	D413R21	FFPE	10.08	88.86	Cutaneous SCC	MSS	74	0	0	WT	53982486	53982486	99	81	83	1371.2	99.13	93.1	53.48
302	D430R03	FFPE	10.08	107.77	Colorectal	MSS	74	0	0	WT	66822344	66822344	99	78	84	1662.06	98.39	90.42	54.9
303	D769R24	frozen	9.45	28.36	Breast	MSS	74	0	0	WT	75701674	75701674	99	76	51	1751.83	98.96	93.47	60.22
304	D354R07	FFPE	9.45	28.99	Sarcoma	MSS	74	0	0	WT	63178276	63178276	99	76	50	1493.07	99.04	92.81	52.98
305	D207R18	FFPE	9.45	30.88	HNSCC	MSS	74	1	1.35	WT	69881894	69881894	99	67	45	1450.34	98.51	91.2	53.69
306	D584R01	FFPE	9.45	31.51	Pancreatic carcinoma	MSS	74	1	1.35	WT	66665794	66665794	99	77	47	1583.58	98.75	92.62	59.83
307	D326R19	FFPE	9.45	32.14	Endometrial	MSS	74	2	2.7	WT	70208446	70208446	99	71	56	1550.08	98.55	91.15	55.04
308	D526R19	FFPE	9.45	32.14	Ovarian	MSS	74	0	0	WT	62868468	62868468	99	75	60	1481.32	98.58	91.19	54.61
309	D313R27	frozen	9.45	33.4	Lymphoma	MSS	74	2	2.7	WT	69081450	69081450	99	78	38	1663.65	99.01	93.84	60.58
310	D423R12	FFPE	9.45	33.4	Sarcoma	MSS	74	1	1.35	WT	89852098	89852098	99	49	51	1360.67	99.04	93.74	56.12
311	G590R05	frozen	9.45	33.4	Bladder	MSS	74	3	4.05	WT	44340336	44340336	99	78	37	1048.86	98.78	89.98	37.41
312	D253R04	FFPE	9.45	34.03	Endometrial	MSS	74	1	1.35	WT	92682560	92682560	99	80	53	2306.02	99.37	97.01	79.67
313	D366R13	frozen	9.45	34.03	Ovarian	MSS	74	1	1.35	WT	81337836	81337836	99	42	31	1068.26	98.21	87.77	37.31
314	D171R11	frozen	9.45	34.66	Sarcoma	MSS	74	0	0	WT	98900206	98900206	99	76	76	2315.64	98.98	92.71	61.31
315	D162R18	frozen	9.45	35.29	Breast	MSS	74	0	0	WT	65107866	65107866	99	69	68	1364.2	98.43	87.26	39.1
316	D207R26	frozen	9.45	35.29	Sarcoma	MSS	74	2	2.7	WT	106461908	106461908	99	76	49	2488.79	99.09	95.01	73.3
317	D140R03	frozen	9.45	35.92	CNS tumor	MSS	74	2	2.7	WT	77875908	77875908	99	46	55	1058.28	99.28	93.62	39.38
318	D444R17	frozen	9.45	36.55	Endometrial	MSS	74	0	0	WT	68911460	68911460	99	80	36	1681.78	98.89	93.13	58.62
319	D162R21	frozen	9.45	37.18	CNS tumor	MSS	74	2	2.7	WT	73966492	73966492	99	76	53	1731.48	98.35	90.99	54.22
320	D481R19	FFPE	9.45	37.18	ACUP	MSS	74	4	5.41	WT	75407852	75407852	99	80	59	1880.23	99.17	95.11	65.74
321	D568R03	FFPE	9.45	37.81	HNSCC	MSS	74	0	0	WT	61669220	61669220	99	75	67	1444.55	98.85	92.16	54.88
322	D301R18	FFPE	9.45	38.44	Cutaneous melanoma	MSS	74	2	2.7	WT	69064242	69064242	99	77	59	1654.08	99.17	95.23	63.03
323	D162R28	frozen	9.45	39.7	Breast	MSS	74	2	2.7	WT	75375232	75375232	99	68	58	1574.57	98.26	89.14	48.13
324	D217R04	FFPE	9.45	39.7	Thyroid	MSS	74	2	2.7	WT	62804394	62804394	99	75	71	1491.61	98.1	88.71	49.69
325	D738R14	FFPE	9.45	41.6	Colorectal	MSS	74	0	0	WT	71880848	71880848	99	75	80	1665.04	99.34	95.34	63.62
326	D162R02	frozen	9.45	42.23	Breast	MSS	74	2	2.7	WT	71735460	71735460	99	73	79	1579.79	98.85	90.42	47.99
327	D171R28	frozen	9.45	42.23	CNS tumor	MSS	74	0	0	WT	60653284	60653284	99	78	83	1449.29	98.38	87.79	42.11
328	D677R17	frozen	9.45	42.86	Pancreatic carcinoma	MSS	74	1	1.35	WT	100219670	100219670	99	46	36	1352.52	98.99	93.51	54.52
329	D266R11	FFPE	9.45	45.38	Sarcoma	MSS	74	0	0	WT	69339172	69339172	99	77	81	1646.37	99.39	96.1	65.07
330	D292R04	FFPE	9.45	45.38	Colorectal	MSS	73	3	4.11	WT	88336980	88336980	99	70	79	1936.87	97.37	87.15	51.52
331	D119R19	FFPE	9.45	47.9	Anal	MSS	74	2	2.7	WT	79861466	79861466	49	38	88	967.66	94.84	75.63	28.65
332	D119R12	FFPE	9.45	50.42	Anal	MSS	73	1	1.37	WT	67018396	67018396	49	38	82	810.25	90.52	70.85	24.04
333	D481R10	FFPE	9.45	51.05	Cholangiocarcinoma	MSS	72	2	2.78	WT	76598934	76598934	99	80	65	1881.92	99.42	96.84	71.31
334	G629R07	FFPE	9.45	51.68	Cervical	MSS	74	2	2.7	WT	38375770	38375770	99	83	56	985.44	97.8	86.55	36.16
335	D562R20	FFPE	9.45	52.94	CNS tumor	MSS	74	3	4.05	WT	59134300	59134300	99	63	71	1178.55	94.09	77.52	37.75
336	G576R03	FFPE	9.45	57.35	Breast	MSS	74	1	1.35	WT	35066100	35066100	99	81	73	876.7	97.02	81.33	27.42
337	D702R10	FFPE	9.45	60.5	HNSCC	MSS	74	1	1.35	WT	51040836	51040836	99	74	76	1159.01	98.03	86.14	35.81
338	D428R09	FFPE	9.45	152.52	Breast	MSS	62	1	1.61	WT	26841904	26841904	99	80	70	679.99	86.01	63.64	21.54
339	D785R13	FFPE	9.45	156.93	Bladder	MSS	73	0	0	WT	52341476	52341476	99	75	84	1232.69	97.41	87.01	46.72
340	D457R23	frozen	8.82	8.19	Ovarian	MSS	74	5	6.76	WT	117591252	117591252	99	42	42	1542.99	98.44	89.94	50.13
341	D207R11	frozen	8.82	27.1	Colorectal	MSS	73	1	1.37	WT	58994160	58994160	99	75	51	1368.73	98.01	87.96	46.1
342	D323R02	frozen	8.82	27.73	Gastric	MSS	73	1	1.37	WT	78005534	78005534	99	78	76	1890.75	99.5	96.31	66.95
343	D266R08	frozen	8.82	28.99	Colorectal	MSS	74	0	0	WT	95231158	95231158	98	76	55	2241.95	98.88	93.56	65.6
344	D418R12	FFPE	8.82	28.99	Sarcoma	MSS	74	0	0	WT	76101594	76101594	99	78	69	1832.36	99.58	97	67.83
345	D457R13	frozen	8.82	28.99	ACUP	MSS	74	0	0	WT	115406534	115406534	99	41	42	1480.99	98.89	92.72	55.64
346	D280R08	frozen	8.82	30.88	CNS tumor	MSS	74	0	0	WT	105372890	105372890	99	74	68	2401.3	99.49	96.55	71.35
347	G635R01	frozen	8.82	30.88	Rhabdoid tumor	MSS	74	2	2.7	WT	38350018	38350018	99	75	52	872.93	98.64	87.21	26.96
348	D313R03	frozen	8.82	32.14	Sarcoma	MSS	73	6	8.22	WT	60774338	60774338	99	77	55	1429.26	99.04	91.87	49.11
349	D413R13	frozen	8.82	32.14	Rhabdoid tumor	MSS	74	4	5.41	WT	108113428	108113428	99	41	52	1385.58	98.92	90.99	47.29
350	D225R05	frozen	8.82	32.77	CNS tumor	MSS	74	1	1.35	WT	75177912	75177912	99	77	57	1788.99	98.78	92.04	56.17
351	D280R07	frozen	8.82	32.77	CNS tumor	MSS	74	0	0	WT	88431476	88431476	99	75	68	2055.47	99.2	94.08	61.67
352	D502R26	frozen	8.82	32.77	Breast	MSS	74	1	1.35	WT	67898052	67898052	99	79	45	1676.08	98.07	89.69	54.23
353	D423R15	frozen	8.82	33.4	Adenoid cystic carcinoma	MSS	74	1	1.35	WT	103461762	103461762	99	44	56	1408.98	98.86	91.52	48.7
354	D280R24	frozen	8.82	34.03	Lymphoma	MSS	74	1	1.35	WT	94377608	94377608	99	73	67	2106.97	99.47	96.39	66.96
355	D562R23	FFPE	8.82	34.03	Neuroendocrine	MSS	74	0	0	WT	61052340	61052340	99	73	55	1367.83	99.09	94.18	54.95
356	D207R16	FFPE	8.82	34.66	CNS tumor	MSS	74	0	0	WT	64948642	64948642	99	77	45	1567.72	97.11	86.83	52.06
357	D346R14	frozen	8.82	34.66	Rhabdoid tumor	MSS	74	1	1.35	WT	73679202	73679202	99	71	61	1589.23	99.42	95.93	62
358	D556R12	FFPE	8.82	34.66	Pancreatic carcinoma	MSS	74	0	0	WT	62302712	62302712	99	75	53	1425.1	99.33	95.19	57.88
359	D604R27	frozen	8.82	34.66	Adenoid cystic carcinoma	MSS	74	1	1.35	WT	56673482	56673482	99	76	42	1290.66	99.16	94.36	55.91
360	D413R24	frozen	8.82	35.29	CNS tumor	MSS	73	1	1.37	WT	103264342	103264342	99	44	54	1421.22	98.44	89.57	43.98
361	D450R01	frozen	8.82	35.29	CNS tumor	MSS	74	1	1.35	WT	83297648	83297648	99	75	58	1928.79	99.38	94.89	60.7
362	D450R22	frozen	8.82	35.29	Endometrial	MSS	73	0	0	WT	75786850	75786850	99	73	45	1710.13	98.97	92.88	57.92
363	D497R51	FFPE	8.82	35.29	Thyroid	MSS	74	1	1.35	WT	87746674	87746674	99	76	50	2038.59	99.28	95.89	71.17
364	D439R24	frozen	8.82	35.92	CNS tumor	MSS	74	7	9.46	WT	71073852	71073852	99	78	44	1699.44	98.83	92.34	57.97
365	D365R16	FFPE	8.82	36.55	Ovarian	MSS	74	2	2.7	WT	62140714	62140714	99	80	46	1538.31	99.23	94.92	59.85
366	D481R32	frozen	8.82	36.55	Rhabdoid tumor	MSS	73	2	2.74	WT	75968928	75968928	99	77	42	1807.72	98.9	92.74	59.45
367	D450R21	frozen	8.82	37.18	Breast	MSS	74	0	0	WT	87193110	87193110	99	77	56	2094.71	99.04	93.67	60.78
368	D588R10	FFPE	8.82	37.18	Colorectal	MSS	74	1	1.35	WT	116683402	116683402	99	55	49	1960.05	99.33	96.59	74.34
369	D644R13	FFPE	8.82	37.18	Pancreatic carcinoma	MSS	72	1	1.39	WT	112403790	112403790	99	41	32	1402.59	99.15	94.57	57.38
370	D140R07	frozen	8.82	37.81	Colorectal	MSS	74	0	0	WT	92032780	92032780	99	48	53	1302.28	99.42	94.73	51.1
371	D343R06	frozen	8.82	37.81	ACUP	MSS	74	3	4.05	WT	97808794	97808794	99	38	52	1127.54	98.89	89.24	35.9
372	D380R11	FFPE	8.82	37.81	Ovarian	MSS	74	3	4.05	WT	103159092	103159092	99	43	39	1402.93	98.35	89.35	47.98
373	D462R17	FFPE	8.82	39.7	Colorectal	MSS	74	0	0	WT	60386488	60386488	99	79	67	1492.61	98.93	92.53	54.55
374	D596R03	FFPE	8.82	40.33	Colorectal	MSS	74	0	0	WT	69220708	69220708	99	82	56	1754.2	99	95.03	67.39
375	D263R13	frozen	8.82	40.96	Ovarian	MSS	74	2	2.7	WT	125823552	125823552	99	76	78	2900.64	99.65	97.87	79.14
376	G590R21	FFPE	8.82	42.23	Breast	MSS	74	0	0	WT	33154572	33154572	99	81	51	839.51	96.9	80.51	24.38
377	D632R08	FFPE	8.82	42.23	Colorectal	MSS	74	0	0	WT	50440910	50440910	98	77	70	1194.19	99.34	93.89	49.04
378	D457R11	FFPE	8.82	44.12	Endometrial	MSS	73	4	5.48	WT	88774650	88774650	99	52	70	1436.69	98.86	92.18	53.42
379	G629R02	frozen	8.82	44.12	Gastric	MSS	74	1	1.35	WT	39301628	39301628	99	80	22	955.69	98.18	87.08	33.08
380	G396R05	frozen	8.82	45.38	Breast	MSS	74	1	1.35	WT	57898852	57898852	99	77	54	1335.44	96.66	92.15	54.29
381	G621R13	FFPE	8.82	46.01	CNS tumor	MSS	66	2	3.03	WT	31523318	31523318	98	73	84	735.25	50.05	37.93	21.68
382	D140R06	frozen	8.82	46.64	Breast	MSS	74	0	0	WT	73705606	73705606	99	72	74	1601.65	99.42	94.98	56.08
383	D430R14	FFPE	8.82	58.61	CNS tumor	MSS	73	1	1.37	WT	64652906	64652906	99	78	84	1559.1	99.43	95.62	62.76
384	D375R12	frozen	8.82	70.59	CNS tumor	MSS	73	0	0	WT	67923712	67923712	99	75	64	1537.92	99.41	94.4	56.21
385	G541R08	FFPE	8.82	76.89	Breast	MSS	74	2	2.7	WT	43075448	43075448	99	81	81	1063.44	99.01	92.46	43.56
386	D354R18	FFPE	8.82	88.86	Pancreatic carcinoma	MSS	74	1	1.35	WT	58237382	58237382	99	79	86	1417.77	99.26	93.91	55.42
387	G576R09	FFPE	8.82	99.58	Cholangiocarcinoma	MSS	74	1	1.35	WT	31051286	31051286	99	81	78	791.69	94.7	73.84	23.21
388	D366R18	FFPE	8.82	102.1	Breast	MSS	74	1	1.35	WT	74877910	74877910	99	69	70	1658.81	94.62	80.83	45.44
389	D714R14	FFPE	8.82	137.39	Cholangiocarcinoma	MSS	74	3	4.05	WT	42240598	42240598	99	77	86	991.92	98.37	87.84	36.41
390	D435R20	frozen	8.19	27.1	Ovarian	MSS	74	0	0	WT	79389050	79389050	99	58	46	1428.22	98.15	88.75	48.07
391	D450R06	FFPE	8.19	28.36	Breast	MSS	74	0	0	WT	68611554	68611554	99	79	60	1673.56	99.15	94.77	62.12
392	D778R12	frozen	8.19	28.36	Sarcoma	MSS	74	2	2.7	WT	93725606	93725606	99	40	49	1154.82	98.19	87.01	39.18
393	D365R07	frozen	8.19	28.99	Sarcoma	MSS	74	3	4.05	WT	72336826	72336826	99	75	57	1657.47	99.38	94.74	58.43
394	G621R15	frozen	8.19	28.99	Bladder	MSS	74	0	0	WT	35245308	35245308	99	78	30	841.4	97.22	82.4	26.39
395	D497R15	FFPE	8.19	28.99	Pancreatic carcinoma	MSS	74	0	0	WT	75053474	75053474	99	49	41	1120.81	98.36	89.82	44.81
396	D326R22	frozen	8.19	31.51	Thyroid	MSS	74	0	0	WT	72201996	72201996	99	74	37	1632.73	99.27	95.13	61.85
397	G590R20	FFPE	8.19	31.51	Colorectal	MSS	74	1	1.35	WT	34042462	34042462	99	82	54	867.45	98.27	86.3	28.62
398	D694R06	FFPE	8.19	31.51	Colorectal	MSS	73	0	0	WT	68966918	68966918	99	77	62	1654.53	98.88	91.64	55.89
399	D217R23	frozen	8.19	32.14	Adenoid cystic carcinoma	MSS	74	1	1.35	WT	84594314	84594314	99	75	62	1942.03	99.42	95.2	61.69
400	D421R01	FFPE	8.19	32.14	Breast	MSS	74	2	2.7	WT	71605670	71605670	99	80	70	1753.21	99.39	96.43	67.88
401	D430R11	FFPE	8.19	32.14	Other	MSS	74	0	0	WT	60824358	60824358	99	81	53	1496.53	99.04	94.94	63.57
402	D450R18	FFPE	8.19	32.14	Sarcoma	MSS	74	4	5.41	WT	74354786	74354786	99	78	69	1803.22	99.43	95.41	64.16
403	D191R13	FFPE	8.19	32.77	Colorectal	MSS	74	1	1.35	WT	66360972	66360972	99	77	65	1550.85	99.42	95.19	58.66
404	D462R13	frozen	8.19	32.77	Breast	MSS	74	1	1.35	WT	79248004	79248004	99	78	57	1887.07	99.23	95.02	63.78
405	D732R02	FFPE	8.19	32.77	Breast	MSS	74	1	1.35	WT	65857666	65857666	99	78	56	1602.1	97.75	89.27	55.54
406	D444R04	frozen	8.19	33.4	Gastric	MSS	74	1	1.35	WT	65590248	65590248	99	78	33	1556.5	98.73	91.49	53.29
407	D514R16	FFPE	8.19	33.4	Colorectal	MSS	74	2	2.7	WT	71094446	71094446	99	80	59	1746.84	99.43	96.36	68.77
408	D778R05	FFPE	8.19	33.4	Bladder	MSS	73	1	1.37	WT	97354442	97354442	99	43	50	1308.36	98.35	89.28	45.99
409	G576R17	frozen	8.19	34.03	Breast	MSS	73	3	4.11	WT	38539666	38539666	99	78	41	924.86	95.82	77.51	27.27
410	D323R01	frozen	8.19	35.29	Ovarian	MSS	74	0	0	WT	82226714	82226714	99	69	55	1741.81	98.8	91.81	54.75
411	D140R08	frozen	8.19	36.55	Breast	MSS	73	0	0	WT	69589456	69589456	99	69	57	1423.33	99.39	95.02	52.74
412	D225R28	frozen	8.19	36.55	Cholangiocarcinoma	MSS	74	0	0	WT	73546932	73546932	99	79	60	1790.94	98.64	90.93	52.96
413	D292R24	frozen	8.19	37.18	Anal	MSS	74	1	1.35	WT	65557584	65557584	99	61	66	1214.32	98.75	88.28	35.5
414	D526R11	FFPE	8.19	37.18	Ovarian	MSS	74	0	0	WT	62677802	62677802	99	74	56	1425.73	98.62	91.08	52.14
415	D207R09	frozen	8.19	37.81	Sarcoma	MSS	74	1	1.35	WT	43678738	43678738	99	76	44	1027.01	95.96	79.82	32.46
416	D346R25	frozen	8.19	38.44	Sarcoma	MSS	73	1	1.37	WT	73809376	73809376	99	77	37	1761.6	98.93	93.27	59.65
417	D632R26	FFPE	8.19	38.44	Esophageal	MSS	74	0	0	WT	59039060	59039060	99	72	58	1313.56	99.19	93.47	52.55
418	D283R04	FFPE	8.19	39.07	Anal	MSS	73	1	1.37	WT	75326580	75326580	99	77	37	1804.72	98.44	90.92	58.25
419	D140R05	frozen	8.19	39.7	Endometrial	MSS	74	3	4.05	WT	81208328	81208328	99	74	73	1787.37	99.63	97.62	69.5
420	D326R23	FFPE	8.19	39.7	Cholangiocarcinoma	MSS	74	1	1.35	WT	67964260	67964260	99	75	66	1595.45	99.02	93.08	57.24
421	G576R11	FFPE	8.19	40.33	Ovarian	MSS	74	1	1.35	WT	36176208	36176208	99	81	43	908.16	97.44	83.39	31
422	D604R06	FFPE	8.19	40.33	Anal	MSS	74	1	1.35	WT	66546012	66546012	99	80	63	1635.55	99.29	95.68	66.86
423	D418R10	FFPE	8.19	41.6	Ovarian	MSS	74	0	0	WT	81195890	81195890	99	80	63	2009.47	99.36	96.09	69.66
424	G396R08	frozen	8.19	41.6	Prostate	MSS	74	1	1.35	WT	55373866	55373866	99	79	49	1315.16	96.34	89.82	50.19
425	D644R11	FFPE	8.19	41.6	Cervical	MSS	74	1	1.35	WT	87500454	87500454	99	44	39	1167.19	99.09	93.54	46.73
426	G541R07	FFPE	8.19	44.75	Colorectal	MSS	74	1	1.35	WT	45783630	45783630	99	81	73	1126.44	99.03	92.61	46.96
427	D497R23	FFPE	8.19	46.64	Breast	MSS	74	3	4.05	WT	40337648	40337648	99	75	50	937.56	98.04	87.2	34.94
428	D343R05	FFPE	8.19	48.53	Endometrial	MSS	74	0	0	WT	79726794	79726794	99	50	68	1253.27	97.67	87.12	43.45
429	G517R05	frozen	8.19	48.53	Breast	MSS	74	1	1.35	WT	48624666	48624666	99	78	47	1147.99	98.64	90.59	44.07
430	D396R20	FFPE	8.19	81.3	Gastric	MSS	74	1	1.35	WT	61122250	61122250	99	76	81	1435.58	98.94	92.96	55.31
431	D380R12	FFPE	8.19	143.69	Breast	MSS	74	1	1.35	WT	44294370	44294370	99	75	80	1026.38	98.23	87.48	37.58
432	D326R05	FFPE	8.19	166.38	Ovarian	MSS	74	1	1.35	WT	73099248	73099248	99	75	88	1689.79	98.97	93.29	61
433	D430R02	FFPE	8.19	184.03	Thyroid	MSS	74	0	0	WT	61711458	61711458	99	79	88	1487.18	99.17	92.77	51.75
434	G576R23	FFPE	8.19	338.43	Ovarian	MSS	74	4	5.41	WT	30375284	30375284	99	80	69	748.22	86.91	62.51	20.58
435	D497R17	FFPE	7.56	26.47	Vaginal	MSS	73	0	0	WT	45934186	45934186	99	67	47	952.34	97.5	84.08	31.83
436	D502R02	FFPE	7.56	26.47	Pancreatic carcinoma	MSS	73	0	0	WT	72962198	72962198	99	79	63	1833.05	95.26	82.99	50.97
437	D418R15	FFPE	7.56	28.99	Colorectal	MSS	74	2	2.7	WT	79116632	79116632	99	80	74	1958	99.49	96.15	68.57
438	G590R17	FFPE	7.56	30.88	Colorectal	MSS	74	3	4.05	WT	37857242	37857242	99	79	42	926.04	98.55	88.51	32.14
439	G576R04	FFPE	7.56	31.51	Craniopharyngioma	MSS	74	1	1.35	WT	35932388	35932388	99	81	33	902.77	97.09	83.8	30.8
440	D497R34	frozen	7.56	31.51	ACUP	MSS	74	0	0	WT	83924804	83924804	99	78	38	1990.81	99.44	96.02	70.65
441	D266R20	frozen	7.56	32.14	CNS tumor	MSS	73	1	1.37	WT	93368954	93368954	99	69	51	1952.12	99.07	94.69	67.11
442	G590R18	frozen	7.56	32.14	Rhabdoid tumor	MSS	74	0	0	WT	37595360	37595360	99	79	25	910.68	98.13	86.98	31.67
443	D225R14	frozen	7.56	34.03	Breast	MSS	74	0	0	WT	75874484	75874484	99	77	60	1824.05	98.8	91.94	55.28
444	D366R02	FFPE	7.56	34.03	Breast	MSS	74	1	1.35	WT	82895846	82895846	99	78	73	2014.83	99.39	95.34	63.71
445	D283R07	frozen	7.56	34.66	Sarcoma	MSS	74	0	0	WT	68701724	68701724	99	77	48	1637.51	99.11	93.91	59.51
446	D365R12	FFPE	7.56	34.66	Breast	MSS	74	0	0	WT	69875586	69875586	99	76	51	1662.76	98.65	92.36	59.96
447	G506R09	frozen	7.56	34.66	CNS tumor	MSS	74	0	0	WT	40245870	40245870	99	79	42	951.86	98.49	88.11	33.01
448	D687R06	FFPE	7.56	34.66	Colorectal	MSS	74	0	0	WT	81958212	81958212	99	76	73	1950.55	99.27	95.5	68.48
449	D354R20	frozen	7.56	35.29	Sarcoma	MSS	74	1	1.35	WT	74119378	74119378	99	75	52	1709.52	98.83	92.21	54.71
450	D545R13	FFPE	7.56	35.92	Cervical	MSS	74	1	1.35	WT	54001458	54001458	99	76	61	1270.67	98.19	90.28	50.38
451	D301R08	frozen	7.56	36.55	CNS tumor	MSS	74	1	1.35	WT	70459162	70459162	99	74	60	1618.02	98.39	89.4	48.8
452	D604R08	FFPE	7.56	36.55	Pancreatic carcinoma	MSS	74	1	1.35	WT	57494636	57494636	99	73	31	1284.07	99.04	93.59	54.82
453	D207R03	frozen	7.56	37.81	Thyroid	MSS	74	2	2.7	WT	73049690	73049690	99	75	55	1673.05	98.96	93.01	57.72
454	D450R11	FFPE	7.56	37.81	Cervical	MSS	73	0	0	WT	75801942	75801942	99	78	76	1830.13	99.49	96.25	64.23
455	D380R03	FFPE	7.56	38.44	Pancreatic carcinoma	MSS	74	4	5.41	WT	85969682	85969682	99	46	44	1245.72	97.88	86.66	42.65
456	D428R13	frozen	7.56	38.44	Ovarian	MSS	74	0	0	WT	81133696	81133696	99	75	44	1867.25	99.27	95.39	65.93
457	D162R25	frozen	7.56	39.7	Colorectal	MSS	74	1	1.35	WT	65857076	65857076	99	74	58	1476.67	99.22	93.62	51.1
458	G576R10	FFPE	7.56	39.7	Ovarian	MSS	73	0	0	WT	36741340	36741340	99	80	28	901.24	97.43	84.49	30.37
459	D423R17	FFPE	7.56	43.49	Pancreatic carcinoma	MSS	74	0	0	WT	127473742	127473742	99	39	78	1586.62	98.99	92.57	55.74
460	D481R06	FFPE	7.56	46.64	Thyroid	MSS	73	0	0	WT	71852096	71852096	99	78	73	1772.27	97	88.11	57.71
461	G517R03	frozen	7.56	51.68	Breast	MSS	74	0	0	WT	45150664	45150664	99	84	42	1155.52	97.64	86.57	40.35
462	D632R16	FFPE	7.56	51.68	Breast	MSS	74	0	0	WT	49288402	49288402	99	80	72	1214.54	98.86	90.78	44.68
463	D375R43	FFPE	7.56	65.54	Colorectal	MSS	69	2	2.9	WT	50534772	50534772	99	76	59	1188.88	78.68	68.54	41.93
464	G576R14	FFPE	7.56	71.22	Thyroid	MSS	73	4	5.48	WT	35152194	35152194	99	76	73	840.24	83.35	56.13	21.36
465	D497R43	FFPE	7.56	102.1	Pancreatic carcinoma	MSS	73	0	0	WT	77524908	77524908	99	72	87	1730.5	99.24	94.22	59.86
466	D277R09	FFPE	7.56	112.81	Colorectal	MSS	74	1	1.35	WT	93565280	93565280	99	79	87	2311.57	99.54	96.79	73.96
467	D714R06	FFPE	6.93	23.95	HNSCC	MSS	74	1	1.35	WT	42770578	42770578	99	76	57	987.2	98.94	90.76	38.12
468	D313R14	FFPE	6.93	26.47	Pancreatic carcinoma	MSS	74	1	1.35	WT	61572078	61572078	99	79	61	1517.96	97.88	87.59	48.21
469	D380R19	frozen	6.93	26.47	Breast	MSS	74	0	0	WT	93362604	93362604	99	44	47	1258.96	99.02	92.37	46.83
470	D225R07	FFPE	6.93	28.36	Colorectal	MSS	74	0	0	WT	64376542	64376542	99	81	55	1612.32	99.18	94.45	58.16
471	D191R14	FFPE	6.93	28.99	Vaginal	MSS	74	1	1.35	WT	88159496	88159496	99	79	75	2145.68	99.66	98.39	81.33
472	G576R24	FFPE	6.93	29.62	Breast	MSS	74	0	0	WT	34593096	34593096	99	82	33	876.52	96.83	81.64	27.65
473	D365R23	FFPE	6.93	30.25	Breast	MSS	74	0	0	WT	73588734	73588734	99	75	74	1715.4	99.32	94.95	63.23
474	G576R13	frozen	6.93	30.25	Cutaneous melanoma	MSS	73	4	5.48	WT	39698652	39698652	99	79	37	963.67	96.26	80.21	29.01
475	D428R08	FFPE	6.93	30.88	Cholangiocarcinoma	MSS	73	3	4.11	WT	71609672	71609672	99	80	60	1771.21	99.5	96.82	68.43
476	D747R04	FFPE	6.93	30.88	Ovarian	MSS	74	1	1.35	WT	78101958	78101958	99	77	67	1836.93	99.15	93.79	59.89
477	D207R12	FFPE	6.93	31.51	Thymoma	MSS	74	0	0	WT	67324028	67324028	99	75	55	1579.96	96.36	85.35	50.16
478	D418R05	frozen	6.93	31.51	Sarcoma	MSS	74	0	0	WT	86299832	86299832	99	77	54	2032.6	99.49	96.22	67.21
479	D497R47	FFPE	6.93	31.51	Ovarian	MSS	74	0	0	WT	74534732	74534732	99	78	68	1827.45	98.17	91.56	62.46
480	D413R22	FFPE	6.93	32.14	HNSCC	MSS	74	1	1.35	WT	98891502	98891502	99	48	56	1463.34	99.28	93.75	54.03
481	D313R13	frozen	6.93	32.77	Sarcoma	MSS	74	0	0	WT	71443778	71443778	99	75	58	1632.9	99.4	95.49	59.78
482	D323R28	frozen	6.93	32.77	Cholangiocarcinoma	MSS	74	0	0	WT	86320766	86320766	99	78	68	2063.59	98.86	94.92	72.26
483	D263R06	frozen	6.93	34.03	Breast	MSS	74	1	1.35	WT	114629620	114629620	98	75	79	2641.72	99.68	97.72	75.13
484	D365R04	frozen	6.93	34.66	Sarcoma	MSS	73	0	0	WT	89178028	89178028	99	76	60	2071.93	99.52	96.65	69.02
485	D497R53	frozen	6.93	34.66	Pancreatic carcinoma	MSS	74	1	1.35	WT	101805778	101805778	99	76	38	2385.74	99.48	96.99	76.95
486	D545R25	FFPE	6.93	34.66	HNSCC	MSS	74	1	1.35	WT	64651200	64651200	99	77	30	1530.14	99.08	94.9	63.52
487	D649R07	frozen	6.93	34.66	Lung	MSS	73	1	1.37	WT	77680778	77680778	99	74	50	1738.65	99.38	95.72	65.15
488	D658R09	FFPE	6.93	34.66	CNS tumor	MSS	74	2	2.7	WT	62090014	62090014	99	77	57	1503.11	97.48	88.39	54.72
489	D292R25	frozen	6.93	35.29	Anal	MSS	73	1	1.37	WT	65926514	65926514	99	65	61	1322.36	98.7	88.71	38.95
490	D428R16	frozen	6.93	35.29	CNS tumor	MSS	73	1	1.37	WT	77480688	77480688	99	75	57	1787.75	99.31	94.14	58.13
491	D191R20	frozen	6.93	37.18	Mesothelioma	MSS	74	0	0	WT	67032216	67032216	99	74	77	1488.22	99.24	93.05	49.35
492	D481R17	frozen	6.93	37.18	ACUP	MSS	74	1	1.35	WT	74306026	74306026	99	77	65	1762.34	99.32	95.04	62.03
493	D481R28	frozen	6.93	37.18	CNS tumor	MSS	74	1	1.35	WT	84956988	84956988	99	78	72	2038.74	99.31	94.74	65.22
494	D628R07	FFPE	6.93	37.81	Thyroid	MSS	74	0	0	WT	78860672	78860672	99	74	62	1787.91	99.58	97.44	73.15
495	D481R18	frozen	6.93	38.44	Rhabdoid tumor	MSS	74	3	4.05	WT	72627172	72627172	99	78	63	1740.69	99.28	94.56	59.8
496	D225R02	FFPE	6.93	39.07	Breast	MSS	73	1	1.37	WT	65237064	65237064	99	80	50	1606.99	99	94.09	58.73
497	G506R10	FFPE	6.93	39.07	Sarcoma	MSS	73	3	4.11	WT	37051274	37051274	99	78	40	878.13	98.55	88.96	31.13
498	D644R10	FFPE	6.93	39.7	HNSCC	MSS	74	2	2.7	WT	86251294	86251294	99	45	55	1247.97	90.84	74.02	39.01
499	G465R20	FFPE	6.93	40.33	Ovarian	MSS	74	3	4.05	WT	44618722	44618722	99	79	56	1079.09	98.46	88.55	39.4
500	G576R05	FFPE	6.93	40.33	Sarcoma	MSS	74	1	1.35	WT	34817768	34817768	99	79	35	858.57	95.87	79.95	27.47
501	D568R20	FFPE	6.93	40.33	Adenoid cystic carcinoma	MSS	74	1	1.35	WT	74765548	74765548	99	77	60	1806.57	98.86	93.41	64.19
502	D292R05	FFPE	6.93	40.96	Ovarian	MSS	73	2	2.74	WT	84204228	84204228	99	63	68	1638.54	98.55	89.68	48.83
503	D346R03	FFPE	6.93	40.96	Cholangiocarcinoma	MSS	74	1	1.35	WT	67351004	67351004	99	65	60	1370.82	98.6	91.49	52.9
504	D665R02	frozen	6.93	40.96	Leiomyosarcoma	MSS	74	0	0	WT	77092968	77092968	99	53	38	1246.39	98.17	89.61	47.03
505	G643R18	frozen	6.93	41.6	Sarcoma	MSS	74	0	0	WT	37797992	37797992	99	77	67	877.52	98.94	88.76	27.39
506	G652R14	FFPE	6.93	42.86	CNS tumor	MSS	73	1	1.37	WT	33856612	33856612	99	77	46	806.17	97.41	83.29	27.33
507	G417R13	FFPE	6.93	43.49	Sarcoma	MSS	74	2	2.7	WT	38716868	38716868	99	79	45	932.67	96.24	88.66	35.93
508	D428R06	FFPE	6.93	46.64	Peritoneum	MSS	74	2	2.7	WT	70698740	70698740	99	79	67	1739.32	99.29	95.56	66.74
509	D320R11	FFPE	6.93	49.16	Rhabdoid tumor	MSS	74	0	0	WT	61823210	61823210	99	77	75	1487.56	98.71	91.44	54.29
510	D331R08	FFPE	6.93	50.42	Breast	MSS	74	0	0	WT	74950644	74950644	99	66	77	1550.63	98.49	90.99	53.42
511	D366R17	FFPE	6.93	53.57	Sex chord tumor	MSS	74	1	1.35	WT	78612842	78612842	99	72	82	1798.82	97.91	88.57	52.89
512	D191R12	FFPE	6.93	57.98	Breast	MSS	74	1	1.35	WT	66573810	66573810	99	77	82	1532.04	99.53	96.51	60.94
513	D313R15	FFPE	6.93	63.65	Ovarian	MSS	74	0	0	WT	56443120	56443120	99	79	74	1370.05	99.22	93.55	51.56
514	D514R12	FFPE	6.93	89.49	Breast	MSS	74	1	1.35	WT	74404756	74404756	99	80	77	1881.55	97.35	88.31	56.64
515	D722R02	FFPE	6.3	15.13	Colorectal	MSS	73	0	0	WT	93936608	93936608	99	76	52	2222.05	98.82	94.19	70.76
516	D714R16	frozen	6.3	20.17	Cholangiocarcinoma	MSS	73	3	4.11	WT	38821686	38821686	99	74	43	857.14	98.53	87.07	27.78
517	D396R10	frozen	6.3	25.84	Sarcoma	MSS	74	0	0	WT	73935098	73935098	99	73	58	1632.13	99.46	96.57	63.67
518	D326R08	FFPE	6.3	27.1	Endometrial	MSS	74	0	0	WT	75451816	75451816	99	76	60	1740.53	99.41	96.14	66.46
519	D747R11	frozen	6.3	27.73	Ovarian	MSS	74	0	0	WT	77300880	77300880	99	56	32	1310.24	98.08	88.64	48.01
520	D738R20	frozen	6.3	28.36	Gastric	MSS	74	1	1.35	WT	70240142	70240142	99	77	52	1645.52	99.25	95.29	63.68
521	D439R09	FFPE	6.3	29.62	Endometrial	MSS	74	2	2.7	WT	75944650	75944650	99	77	54	1821.21	99.18	95.29	66.31
522	D171R22	frozen	6.3	30.88	Breast	MSS	74	1	1.35	WT	79885514	79885514	99	74	78	1833.2	98.45	89.23	50.57
523	D266R02	frozen	6.3	30.88	Sarcoma	MSS	74	1	1.35	WT	139846530	139846530	99	74	79	3132.13	99.6	98	80.9
524	D343R13	FFPE	6.3	30.88	Sex chord tumor	MSS	74	1	1.35	WT	91376998	91376998	99	41	61	1153.42	99.2	92.9	43.63
525	D323R19	frozen	6.3	32.14	Sarcoma	MSS	74	1	1.35	WT	70781434	70781434	99	79	38	1711.16	98.28	92.37	62.9
526	D323R30	frozen	6.3	32.14	CNS tumor	MSS	74	4	5.41	WT	71468684	71468684	99	75	52	1626.24	98.96	93.78	61.62
527	G590R14	frozen	6.3	32.14	Rhabdoid tumor	MSS	74	1	1.35	WT	34225240	34225240	99	77	34	808.8	97.69	81.83	23.46
528	D769R28	FFPE	6.3	32.77	Endometrial	MSS	74	0	0	WT	87485592	87485592	99	30	46	802.12	97.25	80.42	23.95
529	D292R28	frozen	6.3	33.4	Uveal melanoma	MSS	74	1	1.35	WT	76153964	76153964	99	69	66	1612	99.03	92.39	48.91
530	D301R09	frozen	6.3	34.03	Ovarian	MSS	74	0	0	WT	65674066	65674066	99	79	57	1618.87	98.44	90.82	53.04
531	G605R12	frozen	6.3	34.03	Bladder	MSS	74	2	2.7	WT	40710900	40710900	99	76	43	962.43	96.83	81.29	29.21
532	G643R03	FFPE	6.3	35.29	Pancreatic carcinoma	MSS	74	4	5.41	WT	38568284	38568284	99	61	44	727.33	97.1	78.96	18.97
533	D584R16	FFPE	6.3	35.29	Ovarian	MSS	74	0	0	WT	78402504	78402504	99	75	68	1836.53	98.51	92.83	66.27
534	D323R16	frozen	6.3	35.92	Prostate	MSS	74	2	2.7	WT	67774806	67774806	99	76	26	1567.66	98.87	92.43	57.18
535	G621R16	FFPE	6.3	35.92	Sarcoma	MSS	74	0	0	WT	33861518	33861518	99	82	25	844.51	97.93	86.52	30.16
536	D435R14	FFPE	6.3	36.55	Colorectal	MSS	74	0	0	WT	79003922	79003922	99	74	71	1851.3	96.86	85.57	51.27
537	G487R04	frozen	6.3	36.55	Lymphoma	MSS	74	5	6.76	WT	45446300	45446300	99	76	42	1062.35	97.96	86.97	37.8
538	D313R09	FFPE	6.3	37.18	Sarcoma	MSS	74	1	1.35	WT	64949642	64949642	99	78	68	1558.02	99.42	95.06	58.66
539	D486R18	FFPE	6.3	37.18	Salivary gland tumor	MSS	74	2	2.7	WT	62723880	62723880	99	77	61	1504.34	98.95	93.92	61.05
540	G487R15	FFPE	6.3	37.81	Sarcoma	MSS	73	5	6.85	WT	33756852	33756852	99	80	55	848.36	96.39	80.49	28.14
541	D162R27	frozen	6.3	38.44	CNS tumor	MSS	73	0	0	WT	68370424	68370424	99	75	71	1551	99.09	93.08	51.88
542	G639R06	FFPE	6.3	38.44	CNS tumor	MSS	74	2	2.7	WT	39804960	39804960	99	81	54	1005.42	96.03	83.16	36.38
543	D604R16	FFPE	6.3	38.44	Breast	MSS	74	0	0	WT	58159354	58159354	99	75	41	1330.64	98.87	93.86	58.66
544	D457R10	FFPE	6.3	39.07	Ovarian	MSS	74	1	1.35	WT	104189816	104189816	99	49	68	1610.08	98.65	90.94	53.48
545	G605R15	FFPE	6.3	39.07	Sex chord tumor	MSS	74	3	4.05	WT	37709270	37709270	99	80	36	942.16	96.22	81.16	31.83
546	D292R29	frozen	6.3	40.33	Sarcoma	MSS	72	1	1.39	WT	72451980	72451980	99	66	63	1474.12	98.08	88.66	43.07
547	G576R12	FFPE	6.3	43.49	Breast	MSS	73	3	4.11	WT	38785650	38785650	99	81	68	997.8	93.33	74.83	30.12
548	D313R11	FFPE	6.3	44.75	Sarcoma	MSS	74	0	0	WT	56298160	56298160	99	77	67	1308.27	99.51	95.41	51.99
549	D217R22	FFPE	6.3	49.16	Sarcoma	MSS	73	0	0	WT	64969822	64969822	99	76	73	1556.19	98.11	88.79	48.44
550	D575R03	FFPE	6.3	50.42	HNSCC	MSS	74	0	0	WT	60235922	60235922	99	77	76	1456.72	98.39	90.24	52.99
551	D162R04	FFPE	6.3	56.09	Ovarian	MSS	74	1	1.35	WT	74005606	74005606	99	77	86	1766.98	98.81	91.68	54.81
552	D375R42	FFPE	6.3	59.24	CNS tumor	MSS	74	2	2.7	WT	61623664	61623664	99	78	49	1473.98	98.04	90.17	55.24
553	D375R63	FFPE	6.3	60.5	Breast	MSS	73	2	2.74	WT	58652946	58652946	99	81	53	1479.89	97.96	90.77	56.63
554	D375R58	frozen	6.3	66.17	Pancreatic carcinoma	MSS	74	0	0	WT	61695732	61695732	99	77	32	1452.83	98.48	91.12	54.99
555	D320R12	FFPE	6.3	66.8	Colorectal	MSS	74	1	1.35	WT	58185424	58185424	99	78	78	1416.15	98.98	92.81	54.68
556	D343R12	FFPE	6.3	68.69	Ovarian	MSS	74	1	1.35	WT	85012672	85012672	99	37	78	1011.62	96.36	78.86	30.26
557	D677R15	FFPE	6.3	70.59	Vulva	MSS	74	0	0	WT	47746614	47746614	98	58	78	845.46	98.18	85.3	28.06
558	D714R08	FFPE	5.67	20.8	Pancreatic carcinoma	MSS	73	2	2.74	WT	39258038	39258038	98	77	58	930.62	98.3	87.95	35.61
559	D450R12	FFPE	5.67	21.43	Breast	MSS	73	1	1.37	WT	65696460	65696460	99	80	45	1628.8	99.16	94.64	60.53
560	D714R09	FFPE	5.67	24.58	Thyroid	MSS	74	1	1.35	WT	43253014	43253014	99	79	64	1058.23	98.76	90.67	41.09
561	D444R05	frozen	5.67	26.47	Cholangiocarcinoma	MSS	74	1	1.35	WT	65618538	65618538	99	76	30	1532.39	99.15	94.22	59.7
562	D346R06	FFPE	5.67	27.1	ACUP	MSS	74	0	0	WT	70902800	70902800	99	67	55	1469.88	99.13	94.13	57.15
563	D430R20	frozen	5.67	27.1	Breast	MSS	74	1	1.35	WT	72403460	72403460	99	78	68	1731.96	99.54	96.47	65.07
564	D191R01	frozen	5.67	27.73	Sarcoma	MSS	74	0	0	WT	50534436	50534436	99	71	63	1081.84	99.04	89.81	34.7
565	D502R16	FFPE	5.67	27.73	Thyroid	MSS	74	1	1.35	WT	66629360	66629360	99	77	58	1610.8	98.11	88.89	52.56
566	D694R07	FFPE	5.67	28.36	Sarcoma	MSS	74	0	0	WT	60313874	60313874	99	78	50	1438.67	99.21	95.37	62.13
567	D191R03	frozen	5.67	29.62	Cholangiocarcinoma	MSS	74	1	1.35	WT	82628068	82628068	99	75	66	1916.33	99.36	95.21	65.47
568	D283R03	frozen	5.67	29.62	CNS tumor	MSS	74	2	2.7	WT	65656858	65656858	99	77	49	1548.86	98.75	91.3	53.54
569	D380R04	FFPE	5.67	30.25	Ovarian	MSS	74	2	2.7	WT	89691852	89691852	99	44	40	1219.65	98.85	92.46	49.56
570	D641R09	FFPE	5.67	30.25	CNS tumor	MSS	74	0	0	WT	80210776	80210776	99	67	48	1642.61	99.13	95.61	66.91
571	G506R22	frozen	5.67	30.88	Colorectal	MSS	73	0	0	WT	32641882	32641882	99	74	42	731.72	97.2	79.76	19.87
572	D430R15	frozen	5.67	31.51	Sarcoma	MSS	74	0	0	WT	67773662	67773662	99	72	55	1492.57	99.23	93.55	51.43
573	D324R10	FFPE	5.67	32.14	Breast	MSS	74	2	2.7	WT	96421224	96421224	99	69	77	2067.91	99.51	97.32	75.54
574	D366R25	FFPE	5.67	33.4	Sarcoma	MSS	74	0	0	WT	82486234	82486234	99	73	56	1873.62	99.32	95.69	67.04
575	D423R01	FFPE	5.67	33.4	Ovarian	MSS	73	2	2.74	WT	94447060	94447060	99	47	58	1351.83	99.25	94.73	55.58
576	D331R09	FFPE	5.67	34.03	Adenoid cystic carcinoma	MSS	74	0	0	WT	76859520	76859520	99	71	65	1705.55	99.25	95.57	67.33
577	D423R07	FFPE	5.67	34.03	Breast	MSS	73	1	1.37	WT	90780428	90780428	99	50	68	1398.16	99.09	93.52	55.05
578	D301R20	frozen	5.67	34.66	CNS tumor	MSS	74	0	0	WT	77391202	77391202	99	75	65	1794.8	99.02	92.99	56.97
579	D346R26	FFPE	5.67	34.66	Sarcoma	MSS	74	1	1.35	WT	63857428	63857428	99	70	66	1377.34	99.22	94.72	57.29
580	D481R05	FFPE	5.67	35.92	Sarcoma	MSS	74	2	2.7	WT	70346510	70346510	99	79	50	1718.09	99.2	95.35	64.84
581	D584R15	FFPE	5.67	36.55	Adenoid cystic carcinoma	MSS	73	0	0	WT	71135210	71135210	99	74	69	1600.69	99.39	96.4	66.81
582	D380R09	FFPE	5.67	37.81	Ovarian	MSS	74	2	2.7	WT	97012272	97012272	99	45	47	1369.05	99.1	93.52	53.03
583	D418R14	FFPE	5.67	38.44	Cholangiocarcinoma	MSS	74	1	1.35	WT	75564480	75564480	99	82	68	1914.95	99.57	97.41	74.3
584	D331R07	FFPE	5.67	40.96	Breast	MSS	74	0	0	WT	78023894	78023894	99	72	79	1776.65	98.93	93.29	59.94
585	G652R13	FFPE	5.67	42.23	Adenoid cystic carcinoma	MSS	74	0	0	WT	37631728	37631728	99	79	62	921.26	96.48	81.33	31.62
586	D687R10	FFPE	5.67	42.23	Ovarian	MSS	74	0	0	WT	75895286	75895286	99	78	72	1858.37	99.12	95.15	68.27
587	D481R26	FFPE	5.67	42.86	Breast	MSS	74	4	5.41	WT	80289392	80289392	99	80	67	1983.08	99.28	95.78	68.2
588	D331R16	FFPE	5.67	43.49	Salivary gland tumor	MSS	74	0	0	WT	73248174	73248174	99	72	82	1638.78	99.09	93.75	60.62
589	G417R02	frozen	5.67	47.9	Other	MSS	74	3	4.05	WT	56180284	56180284	99	76	54	1293.99	96.62	91.78	52.69
590	D481R27	FFPE	5.67	48.53	Breast	MSS	74	2	2.7	WT	67558814	67558814	99	79	58	1627.72	99.33	96.23	67.34
591	D253R05	FFPE	5.67	50.42	ACUP	MSS	74	0	0	WT	103985204	103985204	99	79	90	2555.65	99.62	97.88	82.66
592	D753R07	FFPE	5.67	57.35	Gastric	MSS	74	0	0	WT	57897128	57897128	99	61	80	1105.93	96.82	80.57	32.14
593	D620R13	FFPE	5.67	57.98	Colorectal	MSS	74	0	0	WT	67401776	67401776	99	75	85	1541.48	99.16	94.3	61.05
594	D375R38	FFPE	5.67	60.5	Thyroid	MSS	74	1	1.35	WT	61289814	61289814	99	79	56	1465.21	98.67	92.67	57.99
595	D649R03	FFPE	5.67	64.91	Ovarian	MSS	74	0	0	WT	68892326	68892326	99	75	86	1556.77	99.51	96.62	64.74
596	D722R06	FFPE	5.04	15.13	Ovarian	MSS	74	1	1.35	WT	66395726	66395726	99	76	65	1534.74	98.68	93.13	59.37
597	D732R09	FFPE	5.04	24.58	Ovarian	MSS	74	2	2.7	WT	58478298	58478298	99	79	48	1413.29	99	93.91	55.93
598	D191R22	frozen	5.04	25.84	Mesothelioma	MSS	74	2	2.7	WT	74409176	74409176	99	74	57	1641.03	99.48	96.63	62.49
599	D413R10	frozen	5.04	27.1	CNS tumor	MSS	74	0	0	WT	103778698	103778698	99	44	42	1423.12	99.03	92.36	51.92
600	D556R14	FFPE	5.04	28.99	UCNT	MSS	74	0	0	WT	67652666	67652666	99	75	54	1575.8	99.13	93.94	61.93
601	D301R13	FFPE	5.04	31.51	Breast	MSS	74	0	0	WT	70473222	70473222	99	77	55	1683.25	98.68	92.38	57.84
602	D365R20	FFPE	5.04	31.51	Pancreatic carcinoma	MSS	74	0	0	WT	77835240	77835240	99	78	63	1894.08	99.29	95.23	66.57
603	D421R14	frozen	5.04	32.14	Breast	MSS	74	0	0	WT	73834504	73834504	99	77	55	1757.15	99.01	93.14	58.75
604	D702R12	FFPE	5.04	32.77	Colorectal	MSS	74	1	1.35	WT	44411046	44411046	99	74	65	1016.09	97.65	85.41	33.07
605	D207R19	FFPE	5.04	33.4	Mesothelioma	MSS	74	1	1.35	WT	56663942	56663942	99	73	56	1286.35	98.65	90.68	48.36
606	D395R10	FFPE	5.04	33.4	Cholangiocarcinoma	MSS	74	1	1.35	WT	69307460	69307460	99	71	71	1505.19	99.43	94.12	51.53
607	D444R08	frozen	5.04	33.4	CNS tumor	MSS	74	1	1.35	WT	59987502	59987502	99	78	27	1422.05	98.69	90.66	51.06
608	D343R24	FFPE	5.04	34.03	Pancreatic carcinoma	MSS	74	0	0	WT	79438470	79438470	99	41	61	1011.01	98.73	89.86	37.26
609	D687R03	FFPE	5.04	34.03	Ovarian	MSS	74	1	1.35	WT	71673578	71673578	99	76	66	1656.17	99.54	97.37	70.39
610	D162R05	FFPE	5.04	35.29	Ovarian	MSS	74	3	4.05	WT	64897686	64897686	99	79	80	1573.27	99.27	94.57	58.36
611	D301R07	FFPE	5.04	35.29	Ovarian	MSS	74	1	1.35	WT	66251150	66251150	99	78	81	1597.58	99.15	94.14	57.93
612	G590R08	FFPE	5.04	35.92	CNS tumor	MSS	74	1	1.35	WT	39206658	39206658	99	72	38	885.39	96.06	77.45	27.02
613	D665R04	frozen	5.04	35.92	Uveal melanoma	MSS	74	0	0	WT	79835132	79835132	99	68	37	1665	98.82	93.15	61.5
614	G587R05	frozen	5.04	37.18	Mesothelioma	MSS	74	1	1.35	WT	38484670	38484670	99	67	62	774.35	98.8	86.9	21.11
615	D481R09	frozen	5.04	38.44	Sarcoma	MSS	74	0	0	WT	81819778	81819778	99	76	69	1930.33	99.34	94.6	61.48
616	G465R08	frozen	5.04	39.07	Neuroendocrine	MSS	74	4	5.41	WT	43490110	43490110	99	76	24	998.18	98.24	88.64	37.02
617	G635R11	frozen	5.04	41.6	Rhabdoid tumor	MSS	74	4	5.41	WT	41126966	41126966	99	73	51	915.26	98.11	84.42	28.13
618	G517R07	frozen	5.04	42.86	Uveal melanoma	MSS	74	2	2.7	WT	44750288	44750288	99	81	49	1101.9	98.62	90.3	43.06
619	G639R05	frozen	5.04	42.86	CNS tumor	MSS	74	0	0	WT	45861106	45861106	99	79	45	1123.16	98.02	87.32	39.77
620	D665R08	FFPE	5.04	42.86	CNS tumor	MSS	74	1	1.35	WT	55591286	55591286	99	71	65	1200.06	98.86	92.51	48.08
621	D263R08	frozen	5.04	43.49	CNS tumor	MSS	74	1	1.35	WT	106511568	106511568	98	75	71	2453.07	99.65	97.56	75.13
622	G652R12	FFPE	5.04	43.49	Endometrial	MSS	74	1	1.35	WT	36264824	36264824	99	80	55	880.39	98.8	89.72	32.26
623	G605R01	FFPE	5.04	46.01	Thyroid	MSS	74	2	2.7	WT	35650446	35650446	99	81	58	881.2	98.62	86.56	26.69
624	G553R04	frozen	5.04	46.64	Sex chord tumor	MSS	73	1	1.37	WT	49565004	49565004	99	76	57	1127.48	98.62	90.74	42.48
625	D309R09	FFPE	5.04	51.05	Sarcoma	MSS	74	1	1.35	WT	66375836	66375836	99	67	82	1333.93	99.45	94.71	51.99
626	D423R04	FFPE	5.04	52.31	Breast	MSS	74	3	4.05	WT	100202816	100202816	99	49	53	1560.65	91	76.18	43.67
627	D732R13	FFPE	4.41	21.43	Pancreatic carcinoma	MSS	74	1	1.35	WT	74131038	74131038	99	79	53	1791.82	99.05	95.01	67.26
628	D191R06	FFPE	4.41	23.32	Ovarian	MSS	74	0	0	WT	68578410	68578410	99	76	72	1589.63	99.41	95.17	57.74
629	D365R01	FFPE	4.41	25.84	Sarcoma	MSS	74	1	1.35	WT	55187350	55187350	99	78	41	1319.28	98.75	90.94	49.14
630	D380R05	frozen	4.41	25.84	Uveal melanoma	MSS	74	1	1.35	WT	91208222	91208222	99	43	48	1213.03	98.36	86.41	38.9
631	D323R04	FFPE	4.41	26.47	Sarcoma	MSS	74	0	0	WT	87555058	87555058	99	76	51	2047.14	99.26	96.37	72.23
632	D365R02	FFPE	4.41	26.47	Sarcoma	MSS	74	3	4.05	WT	70293860	70293860	99	79	53	1711.28	99.47	96.13	65.85
633	D225R10	frozen	4.41	27.73	Sarcoma	MSS	74	3	4.05	WT	71607978	71607978	99	76	56	1670.14	98.92	93.2	57.2
634	D502R18	FFPE	4.41	27.73	Other	MSS	74	1	1.35	WT	61431064	61431064	99	78	66	1488.42	98.91	92.91	57.94
635	D545R11	FFPE	4.41	28.36	HNSCC	MSS	74	0	0	WT	76879000	76879000	99	76	56	1827.84	98.34	90.6	58.56
636	D217R06	FFPE	4.41	28.99	Sarcoma	MSS	74	0	0	WT	63453622	63453622	99	77	75	1496.24	99.36	94.17	54.43
637	D435R28	frozen	4.41	29.62	CNS tumor	MSS	74	1	1.35	WT	72817264	72817264	99	76	51	1713.43	99.09	94.09	60.72
638	D140R02	FFPE	4.41	30.88	Breast	MSS	73	1	1.37	WT	58934062	58934062	99	78	57	1391.85	99.17	95.65	61.92
639	D450R16	FFPE	4.41	32.77	Cutaneous melanoma	MSS	74	1	1.35	WT	78370894	78370894	99	79	60	1948.77	98.9	92.42	58.01
640	D191R21	frozen	4.41	34.03	Mesothelioma	MSS	74	1	1.35	WT	84900320	84900320	99	76	55	1939.9	99.41	96.64	69.05
641	D430R25	FFPE	4.41	34.03	Breast	MSS	74	1	1.35	WT	68421938	68421938	99	82	79	1742.41	98.99	94.65	66.35
642	D450R23	frozen	4.41	34.66	Breast	MSS	74	0	0	WT	81345914	81345914	99	76	60	1893.57	99.31	95.36	63.28
643	D702R11	frozen	4.41	35.29	Ovarian	MSS	74	2	2.7	WT	52530050	52530050	99	75	31	1193.27	97.58	86.61	43.35
644	D171R30	FFPE	4.41	35.92	Vaginal	MSS	74	1	1.35	WT	60164118	60164118	98	77	80	1444.45	98.03	88.46	47.52
645	D444R10	FFPE	4.41	37.81	Rhabdoid tumor	MSS	73	0	0	WT	62925272	62925272	99	76	69	1541.27	95.75	83.81	49.98
646	G590R13	FFPE	4.41	37.81	Breast	MSS	73	4	5.48	WT	31856000	31856000	99	81	57	796.97	97.88	83.54	24.41
647	D263R01	FFPE	4.41	38.44	Prostate	MSS	74	0	0	WT	104237206	104237206	99	78	79	2554.44	99.52	96.31	71.86
648	G506R24	FFPE	4.41	47.9	Lung	MSS	74	1	1.35	WT	37865178	37865178	99	79	67	931.35	97.25	84.18	33.82
649	G643R04	FFPE	4.41	53.57	Pancreatic carcinoma	MSS	74	3	4.05	WT	38967300	38967300	99	79	63	947.57	98.29	87.95	35.73
650	D375R47	FFPE	4.41	57.35	Breast	MSS	74	1	1.35	WT	72753210	72753210	99	76	52	1705.65	98.7	93.33	62.92
651	D346R27	FFPE	4.41	98.95	Sarcoma	MSS	74	1	1.35	WT	64700552	64700552	99	74	83	1504.45	97.08	84.86	44.91
652	D354R15	frozen	3.78	25.84	Sarcoma	MSS	74	0	0	WT	70141022	70141022	99	72	64	1572.83	98.61	89.67	47.95
653	D354R08	frozen	3.78	27.1	CNS tumor	MSS	74	0	0	WT	68205342	68205342	99	76	33	1610.36	98.83	92.14	55.53
654	G487R14	FFPE	3.78	28.99	Sarcoma	MSS	73	3	4.11	WT	29165220	29165220	99	79	51	720.16	95.29	76.77	21.46
655	D301R25	FFPE	3.78	30.25	Mesothelioma	MSS	74	0	0	WT	67936940	67936940	99	75	65	1576.96	98.92	91.85	50.52
656	D439R08	frozen	3.78	30.25	Other	MSS	74	1	1.35	WT	105459202	105459202	99	78	59	2518.11	99.47	97.28	78.62
657	G465R16	frozen	3.78	30.88	CNS tumor	MSS	74	1	1.35	WT	41626216	41626216	99	77	24	980.57	97.43	85.54	35.03
658	D450R02	FFPE	3.78	31.51	Other	MSS	74	0	0	WT	73402500	73402500	99	75	65	1699.31	99.58	96.22	63.35
659	D366R24	frozen	3.78	32.14	CNS tumor	MSS	73	0	0	WT	75491978	75491978	99	64	67	1480.69	99.02	91.94	50.45
660	D620R11	FFPE	3.78	32.14	Colorectal	MSS	73	0	0	WT	67394372	67394372	99	77	53	1634.99	97.47	87.41	52.33
661	D207R07	frozen	3.78	33.4	Breast	MSS	73	2	2.74	WT	86336838	86336838	99	75	47	2009.7	98.63	92.34	62.76
662	D217R10	frozen	3.78	34.03	CNS tumor	MSS	74	1	1.35	WT	89545740	89545740	99	77	61	2112.35	99.45	95.2	64.27
663	D608R22	FFPE	3.78	34.66	Thyroid	MSS	73	1	1.37	WT	72596494	72596494	99	75	71	1666.98	99.39	96.54	69.47
664	D658R05	frozen	3.78	37.81	Pancreatic carcinoma	MSS	74	1	1.35	WT	81066330	81066330	99	71	63	1725.83	99.61	96.83	66.19
665	D604R14	FFPE	3.78	38.44	Thyroid	MSS	74	0	0	WT	64827714	64827714	99	76	69	1518.8	98.6	91.67	57.59
666	D162R19	frozen	3.78	39.07	Bladder	MSS	74	1	1.35	WT	67138856	67138856	99	73	67	1490.55	98.66	89.76	45.9
667	D481R02	FFPE	3.78	39.07	Cervical	MSS	74	1	1.35	WT	73877264	73877264	99	80	77	1797.1	99.41	96.77	71.31
668	D331R03	FFPE	3.78	40.33	Breast	MSS	74	1	1.35	WT	68309608	68309608	99	65	71	1373.9	99.2	93.89	54.27
669	D711R18	frozen	3.15	18.91	Pancreatic carcinoma	MSS	74	1	1.35	WT	63754568	63754568	99	77	31	1499.21	98.71	92.24	56.86
670	D225R15	frozen	3.15	28.36	Ovarian	MSS	74	1	1.35	WT	69458260	69458260	99	77	58	1659.28	98.81	91.71	52.46
671	D326R02	FFPE	3.15	28.36	Sarcoma	MSS	74	0	0	WT	73855084	73855084	99	74	60	1678.55	99.44	96.59	68.37
672	D556R10	FFPE	3.15	30.25	Colorectal	MSS	74	1	1.35	WT	66544806	66544806	99	74	65	1483.85	99.51	96.05	61.77
673	D263R23	FFPE	3.15	31.51	Anal	MSS	74	0	0	WT	109192722	109192722	99	78	80	2630.21	99.69	98.21	81.32
674	D323R32	FFPE	3.15	32.77	CNS tumor	MSS	74	3	4.05	WT	76157698	76157698	99	77	39	1801.83	98.74	93.77	66.01
675	D596R21	FFPE	3.15	33.4	Pancreatic carcinoma	MSS	74	1	1.35	WT	71247514	71247514	99	80	62	1760.79	99.34	95.29	63.16
676	D481R13	FFPE	3.15	34.03	Breast	MSS	74	2	2.7	WT	69418444	69418444	99	80	56	1691.24	99.25	95.87	66.45
677	D588R16	FFPE	3.15	34.03	Cervical	MSS	74	0	0	WT	105561552	105561552	99	62	66	2008.7	99.48	97.2	74.76
678	D140R04	frozen	3.15	34.66	CNS tumor	MSS	74	0	0	WT	71537198	71537198	99	72	58	1539.65	99.54	96.6	61.99
679	D253R03	FFPE	3.15	34.66	Sarcoma	MSS	74	2	2.7	WT	81002942	81002942	99	79	80	1966.68	99.57	97.66	77.85
680	D396R14	FFPE	3.15	37.18	Pancreatic carcinoma	MSS	73	2	2.74	WT	74169780	74169780	99	75	79	1718.04	99.28	95.7	67.36
681	D604R04	FFPE	3.15	41.6	Breast	MSS	74	1	1.35	WT	84423006	84423006	99	50	51	1329.29	97.27	88.51	52.36
682	G652R04	FFPE	3.15	47.9	Sarcoma	MSS	74	1	1.35	WT	36051180	36051180	99	76	69	834.59	98.76	88.48	27.57
683	D722R07	FFPE	2.52	10.08	Pancreatic carcinoma	MSS	74	0	0	WT	84903050	84903050	99	77	45	2035.6	98.83	93.78	68.19
684	G605R02	FFPE	2.52	34.03	CNS tumor	MSS	74	1	1.35	WT	36549078	36549078	99	79	31	877.13	97.34	83.54	28.49
685	D481R25	FFPE	2.52	34.66	Pancreatic carcinoma	MSS	74	0	0	WT	77104316	77104316	99	79	54	1876.72	99.22	95.34	67.63
	FFPE = Formalin-Fixed Paraffin-Embedded; mut = mutated; WT = Wild-Type; MSS = MicroSatellite Stable; MSI = MicroSatellite Instable; SCC = Squamous Cell Carcinoma; CNS = Central Nervous System; HNSCC = Head and Neck Squamous Cell Carcinoma; ACUP = AdenoCarcinoma of Unknown Primary; UCNT = Undifferentiated Carcinoma of Nasopharyngeal Type; GIST = Gastrointestinal Stromal Tumor.
