# Supplementary material for: Tumor mutational burden assessment and standardized bioinformatics approach using custom NGS panels in clinical routine
Source: BMC Biol. 2024 Feb 20;22:43. doi: 10.1186/s12915-024-01839-8 (PMC10880437; doi:10.1186/s12915-024-01839-8)
Supplement: Supplementary file 1 — Additional file 1: Table S1. Detailed TMB score variation according to variant allele frequency (VAF) cut-off and to sample type (FFPE or frozen). Table S2. Detailed TMB evaluation across the 685 contributive tumor samples. FFPE = Formalin-Fixed Paraffin-Embedded; mut = mutated; WT = Wild-Type; MSS = MicroSatellite Stable; MSI = MicroSatellite Instable; SCC = Squamous Cell Carcinoma; CNS = Central Nervous System; HNSCC = Head and Neck Squamous Cell Carcinoma; ACUP = AdenoCarcinoma of Unknown Primary; UCNT = Undifferentiated Carcinoma of Nasopharyngeal Type; GIST = Gastrointestinal Stromal Tumor. Table S3. Focus on TMB high cases including the evaluation of MSI score, MMR-related gene mutations, and MMR-related mutational signatures. * : pathogenic variants (with an allelic ratio ≥10%) among 3 candidate genes implicated in DNA damage repair (i.e., TP53, PTEN, and ARID1A). MSS = MicroSatellite Stable; MMR = MisMatch Repair. Table S4. MMR genes mutational variants detected in 3 samples with high TMB. MMR = MisMatch Repair; MSI = MicroSatellite Instable. [file 12915_2024_1839_MOESM1_ESM.zip › Table S3_12052023.xlsx]

## Sheet: Table 1 TMB high
Table S3: Focus on TMB high cases including the evaluation of MSI score, MMR-related gene mutations and MMR-related mutational signatures.
* pathogenic variants (with an allelic ratio ≥10%) among 3 candidate genes implicated in DNA damage repair (i.e. TP53, PTEN and ARID1A).
Sample ID	run ID	Sample type	TMB (IC algorithm)	Cancer type	%_of_Somatic_Sites (MSI sensor)	Mutational Signature of interest	MMR-related variant detected	Remark on quality	Other pathogenic variants of interest detected*
1	D354R19	FFPE	897.45	Pancreatic carcinoma	2.7	-	-	Low quality library	NA
3	D641R08	FFPE	326.46	Ovarian	2.7	-	-	Low quality library	NA
4	D418R03	FFPE	325.83	Appendix	1.35	-	-	-	-
5	D140R01	FFPE	306.92	Gastric	2.74	-	-	Low quality library	NA
6	D694R08	FFPE	291.8	CNS tumor	0	-	-	Low quality library	NA
7	D430R31	FFPE	287.38	Cholangiocarcinoma	1.37	-	-	Low quality library	NA
8	G590R10	frozen	276.04	Lymphoma	10	-	-	-	-
9	D324R09	FFPE	204.19	Mesothelioma	2.7	-	-	-	-
10	D421R06	FFPE	191.59	Sarcoma	4.11	-	-	Low quality library	NA
11	G465R02	frozen	170.16	HNSCC	4.05	SBS10-POLD1	-	-	TP53
13	D207R14	FFPE	128.57	CNS tumor	4.48	SBS6-MMR	-	-	ARID1A, TP53
14	D263R02	FFPE	126.68	Gastric	2.74	-	-	-	-
15	D253R16	frozen	122.89	Anal	1.35	-	-	-	-
19	D722R03	FFPE	107.77	Pancreatic carcinoma	1.35	-	-	-	-
21	D575R08	FFPE	90.12	Appendix	0	-	-	Low quality library	NA
22	D533R21	FFPE	70.59	Pancreatic carcinoma	2.7	-	-	-	TP53
25	D462R03	FFPE	57.98	Endometrial	4.05	SBS20-POLD1+MMR	-	-	ARID1A, TP53
29	D380R18	frozen	53.57	Breast	13.51	SBS6-MMR	-	-	PTEN
31	D568R25	FFPE	52.31	Pancreatic carcinoma	0	-	-	-	-
33	G652R01	FFPE	49.16	Endometrial	62.5	SBS6-MMR	MSH2	-	ARID1A, PTEN
34	D568R28	FFPE	48.53	Prostate	0	-	-	-	-
37	D604R10	frozen	46.01	Cervical	12.33	SBS6-MMR	-	-	-
40	D575R15	FFPE	45.38	Colorectal	4.05	-	-	-	TP53
43	D277R04	FFPE	42.86	Thyroid	2.7	-	-	-	-
44	D620R15	FFPE	42.86	Ovarian	1.35	-	-	Low quality library	NA
46	D533R26	frozen	39.07	Breast	1.35	SBS13-APOBEC	-	-	PTEN
48	G639R01	FFPE	38.44	Pancreatic carcinoma	2.7	-	-	-	-
49	D514R15	FFPE	38.44	CNS tumor	1.35	-	-	-	PTEN
51	D326R06	FFPE	37.18	Ovarian	1.35	-	-	-	-
52	D430R24	frozen	35.29	ACUP	0	-	-	-	-
57	D283R06	frozen	34.03	ACUP	1.35	-	-	-	ARID1A, TP53
59	D533R24	frozen	33.4	Ovarian	0	-	-	-	TP53
60	D396R15	FFPE	32.14	Sarcoma	2.7	-	-	-	-
61	D266R15	FFPE	31.51	Anal	1.35	-	-	-	-
62	D191R17	frozen	29.62	Breast	2.7	-	-	-	-
63	D413R04	FFPE	29.62	Breast	2.7	-	-	-	TP53
64	D481R30	FFPE	28.99	Sarcoma	8.11	SBS6-MMR	MSH2	-	TP53
65	G587R04	frozen	27.73	Breast	5.41	-	-	-	-
66	D326R12	FFPE	25.84	Endometrial	8.11	SBS6-MMR	MSH6	-	TP53
67	D375R62	FFPE	25.84	Breast	2.7	-	-	-	-
68	D457R22	FFPE	25.21	Ovarian	2.74	-	-	-	TP53
69	D497R16	FFPE	24.58	Lung	0	-	-	-	TP53
70	D277R05	FFPE	23.95	Thyroid	1.35	-	-	-	-
72	D596R11	FFPE	23.32	Pancreatic carcinoma	4.11	-	-	-	TP53
73	D207R13	frozen	22.69	Vaginal	0	-	-	-	TP53
74	D533R23	FFPE	22.69	CNS tumor	5.41	-	-	-	-
75	D604R12	FFPE	22.69	Cholangiocarcinoma	0	-	-	-	ARID1A
76	D277R06	FFPE	22.69	Thyroid	1.35	-	-	-	-
77	G576R01	frozen	22.06	Breast	39.19	SBS6-MMR	-	-	TP53
78	D596R01	FFPE	22.06	Cholangiocarcinoma	10.81	SBS6-MMR	-	-	ARID1A
79	D171R12	frozen	20.8	Sarcoma	0	-	-	-	PTEN
81	D301R17	FFPE	19.54	Breast	5.48	-	-	-	-
83	D435R13	FFPE	19.54	Cervical	1.37	-	-	-	-
84	D207R10	FFPE	18.91	Breast	0	-	-	-	PTEN, TP53
85	D533R22	FFPE	18.91	Breast	0	-	-	-	-
87	D225R03	FFPE	18.91	Pancreatic carcinoma	0	-	-	-	-
88	D343R01	frozen	18.28	Colorectal	1.35	-	-	-	TP53
89	D588R11	frozen	18.28	Breast	1.37	-	-	-	-
90	G541R05	frozen	18.28	Esophageal	2.7	-	-	-	TP53
91	D518R09	FFPE	18.28	HNSCC	0	-	-	-	-
92	D732R21	frozen	17.65	Lung	2.74	-	-	-	-
93	G487R01	frozen	17.65	Lymphoma	4.05	-	-	-	-
94	D423R02	FFPE	17.65	Ovarian	1.35	-	-	-	TP53
95	D486R19	FFPE	17.65	HNSCC	0	-	-	-	TP53
96	D450R09	FFPE	17.65	Other	0	-	-	-	-
	MSS = MicroSatellite Stable; MMR = MisMatch Repair
