# Supplementary material for: Tumor mutational burden assessment and standardized bioinformatics approach using custom NGS panels in clinical routine
Source: BMC Biol. 2024 Feb 20;22:43. doi: 10.1186/s12915-024-01839-8 (PMC10880437; doi:10.1186/s12915-024-01839-8)
Supplement: Supplementary file 1 — Additional file 1: Table S1. Detailed TMB score variation according to variant allele frequency (VAF) cut-off and to sample type (FFPE or frozen). Table S2. Detailed TMB evaluation across the 685 contributive tumor samples. FFPE = Formalin-Fixed Paraffin-Embedded; mut = mutated; WT = Wild-Type; MSS = MicroSatellite Stable; MSI = MicroSatellite Instable; SCC = Squamous Cell Carcinoma; CNS = Central Nervous System; HNSCC = Head and Neck Squamous Cell Carcinoma; ACUP = AdenoCarcinoma of Unknown Primary; UCNT = Undifferentiated Carcinoma of Nasopharyngeal Type; GIST = Gastrointestinal Stromal Tumor. Table S3. Focus on TMB high cases including the evaluation of MSI score, MMR-related gene mutations, and MMR-related mutational signatures. * : pathogenic variants (with an allelic ratio ≥10%) among 3 candidate genes implicated in DNA damage repair (i.e., TP53, PTEN, and ARID1A). MSS = MicroSatellite Stable; MMR = MisMatch Repair. Table S4. MMR genes mutational variants detected in 3 samples with high TMB. MMR = MisMatch Repair; MSI = MicroSatellite Instable. [file 12915_2024_1839_MOESM1_ESM.zip › Table S4_12052023.xlsx]

## Sheet: Feuil1
Table S4: MMR genes mutational variants detected in 3 samples with high TMB.
Sample ID	run ID	Sample type	TMB (IC algorithm)	Cancer type	%_of_Somatic_Sites (MSI sensor)	Mutational Signature of interest	MMR mutated gene	Chr	Start	End	Ref	Alt	Location	Type	Preferred_NM	C_point	P_point	Depth_of_coverage_S1	Allelic_ratio_S1	Nb_reads_total	Nb_reads_filtered	X.Mapped	X.Mapped_onTarget	X.PCRdup	Mean_cov.X.	Depth..100X...	Depth..300X...	Depth..1000X...
33	G652R01	FFPE	49.16	Endometrial	62.5	NA	MSH2	chr2	47698146	47698147	CAG	C	exonic	frameshift_deletion	NM_000251.2	c.1705_1706del	p.(Glu569IlefsTer2)	222	22.07	34815962	34815962	99	78	59	848.75	96.27	80.66	28.39
64	D481R30	FFPE	28.99	Sarcoma	8.11	NA	MSH2	chr2	47639552	47639552	G	T	splicing	NA	NM_000251.2	c.646-1G>T	p.?	106	9.43	66687992	66687992	99	78	84	1565.71	98.89	91.39	52.74
66	D326R12	FFPE	25.84	Endometrial	8.11	NA	MSH6	chr2	48026595	48026595	TG	T	exonic	frameshift_deletion	NM_000179.2	c.1473del	p.(Met491IlefsTer19)	648	22.99	62816874	62816874	99	76	71	1491.86	98.72	92.53	57.38
	MMR = MisMatch Repair; MSI = MicroSatellite Instable
