# Supplementary material for: Tumor mutational burden assessment and standardized bioinformatics approach using custom NGS panels in clinical routine
Source: BMC Biol. 2024 Feb 20;22:43. doi: 10.1186/s12915-024-01839-8 (PMC10880437; doi:10.1186/s12915-024-01839-8)
Supplement: Supplementary file 2 — Additional file 2: Fig. S1. TMB score variation according to DNA sample quality and according to sample type (FFPE or frozen) in 10 sample pairs. FFPE = Formalin-Fixed Paraffin-Embedded; TMB = Tumor Mutational Burden; VAF = Variant Allele Frequency. Fig. S2. TMB scores according to the algorithm of the Institut Curie (IC) and FoundationOne® (FO), obtained from the same NGS data of 362 MSS/POLE WT FFPE pan-cancer samples. *** p < 0.001 using Wilcoxon signed-rank test. FFPE = Formalin-Fixed Paraffin-Embedded; MSS = MicroSatellite Stable. Fig. S3. Computational analysis of VAFs correlation with or without UMI processing in FFPE and frozen samples for each patient. [file 12915_2024_1839_MOESM2_ESM.zip]

Archive with 3 entries (3 files):
- Figure S1_12052023.pptx
- Figure S2_12052023.pptx
- Figure S3_12052023.pptx
