# Supplementary material for: Tumor mutational burden assessment and standardized bioinformatics approach using custom NGS panels in clinical routine
Source: BMC Biol. 2024 Feb 20;22:43. doi: 10.1186/s12915-024-01839-8 (PMC10880437; doi:10.1186/s12915-024-01839-8)
Supplement: Supplementary file 4 — Additional file 4. [file 12915_2024_1839_MOESM4_ESM.xlsx]

## Sheet: Supporting data val Fig1
Figure 1
n=4 MSI frozen samples
Sample ID	run ID	Sample type	TMB_IC algorithm	TMB_FO algorithm	Cancer type	MSI status	Total_Number_of_Sites (MSI sensor)	Number_of_Somatic_Sites (MSI sensor)	X._of_Somatic_Sites (MSI sensor)	POLE mutation	Number_reads_total	Nb_reads_filtered	X.Mapped	X.Mapped_onTarget	X.PCRdup	Mean_cov.X.	Depth..100X...	Depth..300X...	Depth..1000X...
16	G506R11	frozen	115.33	131.72	Colorectal	MSI-H	73	48	65.75	WT	37302282	37302282	99	77	54	891.58	94.79	67.58	30.2
27	D711R25	frozen	56.09	56.09	Colorectal	MSI-H	74	12	16.22	WT	54436354	54436354	99	76	36	1266.38	98.57	90.5	46.89
53	G517R04	frozen	35.29	68.69	Endometrial	MSI-H	74	25	33.78	WT	43856706	43856706	99	81	48	1067.1	98.66	90.87	42.08
56	G643R19	frozen	34.66	70.59	Breast	MSI-H	73	15	20.55	WT	44845756	44845756	99	74	67	1011.79	98.98	90.39	35.35

## Sheet: Supporting data val Fig4-POLE
Figure 4
n= 4 POLE-mutated samples
Sample ID	run ID	Sample type	TMB_IC algorithm	TMB_FO algorithm	Cancer type	MSI status	Total_Number_of_Sites (MSI sensor)	Number_of_Somatic_Sites (MSI sensor)	X._of_Somatic_Sites (MSI sensor)	POLE mutation	Number_reads_total	Nb_reads_filtered	X.Mapped	X.Mapped_onTarget	X.PCRdup	Mean_cov.X.	Depth..100X...	Depth..300X...	Depth..1000X...
2	D343R22	FFPE	583.59	668.04	Ovarian	MSS	74	2	2.7	POLE mut	84388688	84388688	99	42	40	1105.19	97.94	87.48	39.8
12	D191R04	FFPE	129.2	257.76	Colorectal	MSS	74	1	1.35	POLE mut	117896694	117896694	99	79	80	2949.46	95.03	86.17	63.37
17	D323R29	FFPE	111.55	212.39	Breast	MSS	74	2	2.7	POLE mut	66406836	66406836	99	79	83	1639.18	97.61	90.32	58.33
71	D497R11	FFPE	23.95	51.05	Vulva	MSS	74	1	1.35	POLE mut	81781776	81781776	99	35	59	884.41	97.62	84.11	30.07

## Sheet: Supporting data val Fig4-prosta
Figure 4
n= 5 Prostate samples
Sample ID	run ID	Sample type	TMB_IC algorithm	TMB_FO algorithm	Cancer type	MSI status	Total_Number_of_Sites (MSI sensor)	Number_of_Somatic_Sites (MSI sensor)	X._of_Somatic_Sites (MSI sensor)	POLE mutation	Number_reads_total	Nb_reads_filtered	X.Mapped	X.Mapped_onTarget	X.PCRdup	Mean_cov.X.	Depth..100X...	Depth..300X...	Depth..1000X...
34	D568R28	FFPE	48.53	756.27	Prostate	MSS	73	0	0	WT	66657860	66657860	99	77	90	1597.66	98.1	91.2	60.92
238	D266R13	frozen	10.71	27.73	Prostate	MSS	74	0	0	WT	105089594	105089594	99	71	64	2266.53	99.09	94.98	70.41
424	G396R08	frozen	8.19	41.6	Prostate	MSS	74	1	1.35	WT	55373866	55373866	99	79	49	1315.16	96.34	89.82	50.19
534	D323R16	frozen	6.3	35.92	Prostate	MSS	74	2	2.7	WT	67774806	67774806	99	76	26	1567.66	98.87	92.43	57.18
647	D263R01	FFPE	4.41	38.44	Prostate	MSS	74	0	0	WT	104237206	104237206	99	78	79	2554.44	99.52	96.31	71.86

## Sheet: Supporting data val Fig4-uv mel
Figure 4
n= 5 Uveal melanoma samples
Sample ID	run ID	Sample type	TMB_IC algorithm	TMB_FO algorithm	Cancer type	MSI status	Total_Number_of_Sites (MSI sensor)	Number_of_Somatic_Sites (MSI sensor)	X._of_Somatic_Sites (MSI sensor)	POLE mutation	Number_reads_total	Nb_reads_filtered	X.Mapped	X.Mapped_onTarget	X.PCRdup	Mean_cov.X.	Depth..100X...	Depth..300X...	Depth..1000X...
251	D171R24	frozen	10.71	40.33	Uveal melanoma	MSS	74	1	1.35	WT	75121690	75121690	99	74	79	1734.61	98.09	87.01	45.38
529	D292R28	frozen	6.3	33.4	Uveal melanoma	MSS	74	1	1.35	WT	76153964	76153964	99	69	66	1612	99.03	92.39	48.91
613	D665R04	frozen	5.04	35.92	Uveal melanoma	MSS	74	0	0	WT	79835132	79835132	99	68	37	1665	98.82	93.15	61.5
618	G517R07	frozen	5.04	42.86	Uveal melanoma	MSS	74	2	2.7	WT	44750288	44750288	99	81	49	1101.9	98.62	90.3	43.06
630	D380R05	frozen	4.41	25.84	Uveal melanoma	MSS	74	1	1.35	WT	91208222	91208222	99	43	48	1213.03	98.36	86.41	38.9
